# Supplementary material for: Tracking SARS-COV-2 variants using Nanopore sequencing in Ukraine in 2021
Source: Sci Rep. 2022 Sep 21;12:15749. doi: 10.1038/s41598-022-19414-y (PMC9491264; doi:10.1038/s41598-022-19414-y)
Supplement: Supplementary file 5 — Supplementary Information 5. [file 41598_2022_19414_MOESM5_ESM.xlsx]

## Sheet: SupplementaryTableS1
Table S1. Characterization of SARS-CoV-2 genetic sequences that were obtained in this study using Oxford Nanopore sequencing technology.
Sample #	GISAID accession number	Lab ID	Gender	Collection date	Coverage, %	Pango lineage	Variant	NextClade clade	Total nt Substitutions	Total nt Deletions	Total aa Substitutions	Total aa Deletions	Total Ns	Amplicon dropouts (Artic V3 primers)	Key AA Mutations
															ORF1a	ORF1b	S	ORF3a	M	ORF7a	ORF8	N
sequenced in August, 2021															sequenced in August, 2021
1	EPI_ISL_5852904	COVID1	M	22.07.2021	98.6	AY.4	Delta (B.1.617.2-like)	21A (Delta)	40	12	32	4	397	72	-	P314L, P1000L	T19R, E156-, F157-, R158G, L452R, T478K, D614G, P681R, D950N	S26L	I82T	V82A, T120I	-	D63G, R203M, D377Y
2	EPI_ISL_5859548	COVID3	M	22.07.2021	98.3	AY.4	Delta (B.1.617.2-like)	21A (Delta)	40	109	30	34	397	72	-	P314L, P1000L	T19R, E156-, F157-, R158G, L452R, T478K, D614G, P681R, D950N	S26L	I82T	-	-	D63G, R203M, D377Y
3	EPI_ISL_5852905	COVID4	F	21.07.2021	98.6	AY.4	Delta (B.1.617.2-like)	21A (Delta)	42	12	32	4	397	72	-	P314L, P1000L	T19R, E156-, F157-, R158G, L452R, T478K, D614G, P681R, D950N	S26L	I82T	V82A, T120I	-	D63G, R203M, D377Y
4	EPI_ISL_5852906	COVID5	F	20.07.2021	99.5	B.1.1.7	Alpha (B.1.1.7-like)	20I (Alpha, V1)	44	19	26	6	123	-	T1001I, A1708D, I2230T, S3675-, G3676-, F3677-	P314L	H69-, V70-, Y144-, N501Y, A570D, D614G, P681H, T716I, S982A, D1118H	-	-	-	Q27*, R52I, Y73C	D3L, R203K, G204R, S235F
5	EPI_ISL_5852907	COVID6	M	20.07.2021	97.8	B.1.1.7	B.1.1.7-like+E484K	20I (Alpha, V1)	41	25	26	8	640	42, 95	T1001I, A1708D, I2230T, S3675-, G3676-, F3677-	P314L	H69-, V70-, E484K, N501S, A570D, D614G, P681H, T716I, S982A, D1118H	-	-	-	Q27*, R52I, Y73C	D3L
6	EPI_ISL_5852908	COVID7	F	21.07.2021	98.6	AY.4	Delta (B.1.617.2-like)	21A (Delta)	40	12	33	4	397	72	-	P314L, P1000L	T19R, E156-, F157-, R158G, L452R, T478K, D614G, P681R, D950N	S26L	I82T	V82A, T120I	-	D63G, R203M, D377Y
7	EPI_ISL_5852909	COVID8	F	22.07.2021	98.6	AY.4	Delta (B.1.617.2-like)	21A (Delta)	38	12	31	4	397	72	-	P314L, P1000L	T19R, E156-, F157-, R158G, L452R, T478K, D614G, P681R, D950N	S26L	I82T	V82A, T120I	-	D63G, R203M, D377Y
8	EPI_ISL_5852910	COVID9	F	21.07.2021	98.6	AY.4	Delta (B.1.617.2-like)	21A (Delta)	38	12	32	4	397	72	-	P314L, P1000L	T19R, E156-, F157-, R158G, L452R, T478K, D614G, P681R, D950N	S26L	I82T	V82A, T120I	-	D63G, R203M, D377Y
9	EPI_ISL_5852911	COVID10	M	21.07.2021	98.5	AY.36	Delta (B.1.617.2-like)	21A (Delta)	38	27	32	9	397	72	-	P314L, P1000L	T19R, E156-, F157-, R158G, L452R, T478K, D614G, P681R, D950N	S26L	I82T	V82A, T120I	-	D63G, R203M, D377Y
10	EPI_ISL_5852912	COVID11	F	23.07.2021	94.3	AY.5	Delta (B.1.617.2-like)	21A (Delta)	38	12	31	4	1699	20, 23, 64, 72, 92, 95	-	P314L, P1000L	T19R, E156-, F157-, R158G, L452R, T478K, D614G, P681R, D950N	S26L	I82T	V82A, T120I	-	D63G, D377Y
11	EPI_ISL_5852913	COVID12	F	25.07.2021	97.6	AY.4	Delta (B.1.617.2-like)	21A (Delta)	40	12	33	4	692	64, 72	-	P314L, P1000L	T19R, E156-, F157-, R158G, L452R, T478K, D614G, P681R, D950N	S26L	I82T	V82A, T120I	-	D63G, R203M, D377Y
12	EPI_ISL_5852914	COVID13	F	21.07.2021	96.5	AY.46	Delta (B.1.617.2-like)	21A (Delta)	34	84	29	28	943	64, 72, 95	-	P314L, P1000L	T19R, E156-, F157-, R158G, L452R, T478K, D614G, P681R, D950N	S26L	I82T	V82A	-	D63G, D377Y
13	EPI_ISL_5852915	COVID14	F	22.07.2021	97.7	AY.4	Delta (B.1.617.2-like)	21A (Delta)	41	12	31	4	678	72, 90	-	P314L, P1000L	T19R, E156-, F157-, R158G, L452R, T478K, D614G, P681R, D950N	S26L	I82T	V82A, T120I	-	D63G, R203M, D377Y
14	EPI_ISL_5852916	COVID15	F	22.07.2021	97.6	AY.4	Delta (B.1.617.2-like)	21A (Delta)	39	12	34	4	692	64, 72	-	P314L, P1000L	T19R, E156-, F157-, R158G, L452R, T478K, D614G, P681R, D950N	S26L	I82T	V82A, T120I	-	D63G, R203M, D377Y
15	EPI_ISL_5852917	COVID16	F	22.07.2021	96.7	AY.4	Delta (B.1.617.2-like)	21A (Delta)	42	12	35	4	971	64, 72, 81	-	P314L, P1000L	T19R, E156-, F157-, R158G, L452R, T478K, D614G, P681R, D950N	S26L	I82T	V82A, T120I	-	D63G, R203M, D377Y
16	EPI_ISL_5852918	COVID17	M	21.07.2021	98.6	AY.33	Delta (B.1.617.2-like)	21A (Delta)	39	12	33	4	397	72	-	P314L, P1000L	T19R, E156-, F157-, R158G, L452R, T478K, D614G, P681R, D950N	S26L	I82T	V82A, T120I	-	D63G, R203M, D377Y
17	EPI_ISL_5852919	COVID18	M	21.07.2021	97.6	AY.36	Delta (B.1.617.2-like)	21A (Delta)	37	12	31	4	692	64, 72	-	P314L, P1000L	T19R, E156-, F157-, R158G, L452R, T478K, D614G, P681R, D950N	S26L	I82T	V82A, T120I	-	D63G, R203M, D377Y
18	EPI_ISL_5852920	COVID19	F	23.07.2021	97.6	AY.33	Delta (B.1.617.2-like)	21A (Delta)	42	12	33	4	692	64, 72	-	P314L, P1000L	T19R, E156-, F157-, R158G, L452R, T478K, D614G, P681R, D950N	S26L	I82T	V82A, T120I	-	D63G, R203M, D377Y
19	EPI_ISL_5852921	COVID20	F	21.07.2021	91.7	AY.98.1	Delta (B.1.617.2-like)	21A (Delta)	34	6	27	2	2483	9, 20, 23, 33, 64, 72, 73, 95, 97	-	P314L, P1000L	T19R, L452R, T478K, D614G, P681R, D950N	S26L	I82T	V82A, T120I	-	D63G
20	EPI_ISL_5852922	COVID21	F	22.07.2021	97.6	AY.4	Delta (B.1.617.2-like)	21A (Delta)	35	12	30	4	692	64, 72	-	P314L, P1000L	T19R, E156-, F157-, R158G, L452R, T478K, D614G, P681R, D950N	S26L	I82T	V82A, T120I	-	D63G, R203M, D377Y
21	EPI_ISL_5852923	COVID22	F	20.07.2021	96.9	AY.4	Delta (B.1.617.2-like)	21A (Delta)	38	12	31	4	904	23, 64, 72	-	P314L, P1000L	T19R, E156-, F157-, R158G, L452R, T478K, D614G, P681R, D950N	S26L	I82T	V82A, T120I	-	D63G, R203M, D377Y
22	EPI_ISL_5852924	COVID23	F	23.07.2021	94.1	AY.4	Delta (B.1.617.2-like)	21A (Delta)	35	6	27	2	1751	50, 64, 72, 73, 95	-	P314L, P1000L	T19R, L452R, T478K, D614G, P681R, D950N	S26L	I82T	V82A, T120I	-	D63G, D377Y
23	EPI_ISL_5852925	COVID25	M	22.07.2021	96.7	AY.4	Delta (B.1.617.2-like)	21A (Delta)	39	12	33	4	966	6, 64, 72	-	P314L, P1000L	T19R, E156-, F157-, R158G, L452R, T478K, D614G, P681R, D950N	S26L	I82T	V82A, T120I	-	D63G, R203M, D377Y
24	EPI_ISL_5852926	COVID26	M	23.07.2021	95	B.1.1.7	Alpha (B.1.1.7-like)	20I (Alpha, V1)	23	19	14	6	1641	23, 36, 68, 95, 97	T1001I, A1708D, S3675-, G3676-, F3677-	P314L	H69-, V70-, Y144-, N501Y, A570D, D614G, P681H, T716I, S982A, D1118H	-	-	-	Q27*, R52I, Y73C	D3L
sequenced in December, 2021														Amplicon dropouts (Artic V4 primers)	sequenced in December, 2021
25	EPI_ISL_9662995	2	M	2021-12-15	99.6	AY.36	Delta (B.1.617.2-like)	21J (Delta)	42	13	35	4	126	-	-	P314L, P1000L	T19R, E156-, F157-, R158G, L452R, T478K, D614G, P681R, D950N	S26L	I82T	T120I	-	D63G, R203M, D377Y
26	EPI_ISL_9662954	3	F	2021-12-14	93.9	AY.122	Delta (B.1.617.2-like)	21J (Delta)	43	12	34	4	1845	13, 21, 29, 51, 60, 64, 75	-	P314L, P1000L	T19R, E156-, F157-, R158G, L452R, T478K, D614G, P681R, D950N	S26L	I82T	V82A, T120I	-	D63G, R203M, D377Y
27	EPI_ISL_9662969	6	M	2021-12-15	99.6	AY.122	Delta (B.1.617.2-like)	21J (Delta)	42	13	36	4	128	-	-	P314L, P1000L	T19R, E156-, F157-, R158G, L452R, T478K, D614G, P681R, D950N	S26L	I82T	V82A, T120I	-	D63G, R203M, D377Y
28	EPI_ISL_9662985	7	F	2021-12-15	98.8	AY.122	Delta (B.1.617.2-like)	21J (Delta)	41	12	34	4	377	13	-	P314L, P1000L	T19R, E156-, F157-, R158G, L452R, T478K, D614G, P681R, D950N	S26L	I82T	T120I	-	D63G, R203M, D377Y
29	EPI_ISL_9662986	8	M	2021-12-15	98.7	AY.122	Delta (B.1.617.2-like)	21J (Delta)	40	13	33	4	347	51	-	P314L, P1000L	T19R, E156-, F157-, R158G, L452R, T478K, D614G, P681R, D950N	S26L	I82T	-	-	D63G, R203M, D377Y
30	EPI_ISL_9662982	9	M	2021-12-15	99.6	AY.43	Delta (B.1.617.2-like)	21J (Delta)	41	14	33	4	126	-	-	P314L, P1000L	T19R, E156-, F157-, L452R, T478K, D614G, P681R, D950N	S26L	I82T	V82A, T120I	-	D63G, R203M, D377Y
31	EPI_ISL_9662988	11	F	2021-12-15	99.6	AY.4	Delta (AY.4-like)	21J (Delta)	40	13	31	4	126	-	-	P314L, P1000L	T19R, E156-, F157-, T478K, D614G, P681R, D950N	S26L	I82T	V82A, T120I	-	D63G, R203M, D377Y
32	EPI_ISL_9662989	12	F	2021-12-15	99	B.1.617.2	Delta (B.1.617.2-like)	21J (Delta)	42	12	34	4	319	31	-	P314L, P1000L	T19R, E156-, F157-, R158G, L452R, T478K, D614G, P681R, D950N	S26L	I82T	V82A, T120I	-	D63G, R203M, D377Y
33	EPI_ISL_9662962	13	F	2021-12-15	99.6	AY.36	Delta (B.1.617.2-like)	21J (Delta)	43	13	35	4	126	-	-	P314L, P1000L	T19R, E156-, F157-, R158G, L452R, T478K, D614G, P681R, D950N	S26L	I82T	V82A, T120I	-	D63G, R203M, D377Y
34	EPI_ISL_9662961	14	M	2021-12-15	99.6	B.1.617.2	Delta (B.1.617.2-like)	21J (Delta)	43	13	38	4	126	-	-	P314L, P1000L	T19R, E156-, F157-, L452R, T478K, D614G, P681R, D950N	S26L	I82T	V82A, T120I	-	D63G, R203M, D377Y
35	EPI_ISL_9662994	15	F	2021-12-15	99	B.1.617.2	Delta (B.1.617.2-like)	21J (Delta)	43	13	34	4	317	31	-	P314L, P1000L	T19R, E156-, F157-, R158G, L452R, T478K, D614G, P681R, D950N	S26L	I82T	V82A, T120I	-	D63G, R203M, D377Y
36	EPI_ISL_9662970	16	F	2021-12-15	99.6	B.1.617.2	Delta (B.1.617.2-like)	21J (Delta)	47	12	38	4	128	-	-	P314L, P1000L	T19R, E156-, F157-, R158G, T478K, D614G, P681R, D950N	S26L	I82T	V82A, T120I	-	D63G, R203M, D377Y
37	EPI_ISL_9662978	17	M	2021-12-15	93.9	AY.122	Delta (B.1.617.2-like)	21J (Delta)	35	13	29	4	1846	13, 21, 29, 51, 60, 64, 75	-	P314L, P1000L	T19R, E156-, F157-, R158G, L452R, T478K, D614G, P681R, D950N	S26L	I82T	-	-	D63G, R203M, D377Y
38	EPI_ISL_9662971	18	F	2021-12-15	91.2	AY.122	Delta (B.1.617.2-like)	21J (Delta)	39	15	30	4	2633	1, 13,21, 23, 29,51, 60, 64, 91, 92	-	P314L, P1000L	T19R, E156-, F157-, R158G, L452R, T478K, D614G, P681R, D950N	S26L	I82T	V82A, T120I	-	D63G, R203M, D377Y
39	EPI_ISL_9662979	19	M	2021-12-15	96.4	B.1.617.2	Delta (B.1.617.2-like)	21J (Delta)	43	13	32	4	1076	13, 29, 51, 75	-	P314L, P1000L	T19R, E156-, F157-, R158G, L452R, T478K, D614G, P681R, D950N	S26L	I82T	V82A, T120I	-	D63G, R203M, D377Y
40	EPI_ISL_9662987	20	F	2021-12-15	99.6	AY.122	Delta (B.1.617.2-like)	21J (Delta)	44	12	36	4	128	-	-	P314L, P1000L	T19R, E156-, F157-, R158G, L452R, T478K, D614G, P681R, D950N	S26L	I82T	V82A, T120I	-	D63G, R203M, D377Y
41	EPI_ISL_9662981	21	F	2021-12-15	90.1	AY.4	Delta (AY.4-like)	21J (Delta)	39	13	30	4	2955	1, 13, 21, 23, 24, 29, 39, 51, 60, 64, 75	-	P314L, P1000L	T19R, E156-, F157-, R158G, L452R, T478K, D614G, P681R, D950N	S26L	I82T	V82A, T120I	-	D63G, R203M, D377Y
42	EPI_ISL_9662956	23	M	2021-12-14	95.6	AY.36	Delta (B.1.617.2-like)	21J (Delta)	46	13	36	4	1314	13, 21, 29, 51, 75	-	P314L, P1000L	T19R, E156-, F157-, R158G, L452R, T478K, D614G, P681R, D950N	S26L	I82T	T120I	-	D63G, R203M, D377Y
43	EPI_ISL_9662966	24	F	2021-12-15	97.9	AY.122	Delta (B.1.617.2-like)	21J (Delta)	40	13	30	4	624	91, 92	-	P314L, P1000L	T19R, E156-, F157-, R158G, L452R, T478K, D614G, P681R, D950N	S26L	I82T	V82A, T120I	-	D63G, R203M, D377Y
44	EPI_ISL_9663021	25	F	2021-12-15	96.3	AY.122	Delta (B.1.617.2-like)	21J (Delta)	40	12	31	4	1111	13, 21, 29, 51	-	P314L, P1000L	T19R, E156-, F157-, L452R, T478K, D614G, P681R, D950N	S26L	I82T	V82A, T120I	-	D63G, R203M, D377Y
45	EPI_ISL_9663022	26	F	2021-12-15	99	AY.25	Delta (B.1.617.2-like)	21J (Delta)	51	18	38	3	321	93	-	P314L, P1000L	T19R, E156-, F157-, R158G, L452R, T478K, D614G, P681R, D950N	S26L	I82T	V82A, T120I	-	D63G, R203M, D377Y
46	EPI_ISL_9663023	29	M	2021-12-15	99.6	AY.122	Delta (B.1.617.2-like)	21J (Delta)	51	13	39	4	126	-	-	P314L, P1000L	T19R, E156-, F157-, R158G, L452R, T478K, D614G, P681R, D950N	S26L	I82T	V82A, T120I	-	D63G, R203M, D377Y
47	EPI_ISL_9663024	30	F	2021-12-15	99.2	B.1.617.2	Delta (B.1.617.2-like)	21J (Delta)	45	12	39	4	261	94	-	P314L, P1000L	T19R, E156-, F157-, R158G, L452R, T478K, D614G, P681R, D950N	S26L	I82T	V82A, T120I	-	D63G, R203M, D377Y
48	EPI_ISL_9663025	31	M	2021-12-15	99.6	B.1.617.2	Delta (B.1.617.2-like)	21J (Delta)	44	20	36	6	126	-	-	P314L, P1000L	T19R, E156-, F157-, R158G, L452R, T478K, D614G, P681R, D950N	S26L	I82T	V82A, T120I	-	D63G, R203M, D377Y
49	EPI_ISL_9663026	32	M	2021-12-15	99.6	AY.122	Delta (B.1.617.2-like)	21J (Delta)	45	14	34	5	126	-	-	P314L, P1000L	T19R, E156-, F157-, R158G, L452R, T478K, D614G, P681R, D950N	S26L	I82T	V82A, T120I	-	D63G, R203M, D377Y
50	EPI_ISL_9663027	33	M	2021-12-15	98.2	AY.4	Delta (AY.4-like)	21J (Delta)	39	6	32	2	560	93, 94	-	P1000L	T19R, E156-, F157-, R158G, L452R, T478K, D614G, P681R, D950N	S26L	I82T	V82A, T120I	-	D63G, R203M, D377Y
51	EPI_ISL_9663028	34	M	2021-12-15	95.4	AY.122	Delta (B.1.617.2-like)	21J (Delta)	41	13	33	4	1379	13, 21, 29, 51, 60	-	P314L, P1000L	T19R, E156-, F157-, R158G, L452R, T478K, D614G, P681R, D950N	S26L	I82T	V82A, T120I	-	D63G, R203M, D377Y
52	EPI_ISL_9663014	35	M	2021-12-14	99.6	AY.122	Delta (B.1.617.2-like)	21J (Delta)	51	13	39	4	126	-	-	P314L, P1000L	T19R, E156-, F157-, R158G, L452R, T478K, D614G, P681R, D950N	S26L	I82T	V82A, T120I	-	D63G, R203M, D377Y
53	EPI_ISL_9663015	36	F	2021-12-15	99.6	AY.122	Delta (B.1.617.2-like)	21J (Delta)	43	13	35	4	126	-	-	P314L, P1000L	T19R, E156-, F157-, R158G, L452R, T478K, D614G, P681R, D950N	S26L	I82T	-	-	D63G, R203M, D377Y
54	EPI_ISL_9663016	37	F	2021-12-15	99.6	AY.122	Delta (B.1.617.2-like)	21J (Delta)	56	13	41	4	126	-	-	P314L, P1000L	T19R, E156-, F157-, T478K, D614G, P681R, D950N	S26L	I82T	V82A, T120I	-	D63G, R203M, D377Y
55	EPI_ISL_9663017	39	F	2021-12-14	99.6	AY.122	Delta (B.1.617.2-like)	21J (Delta)	47	13	35	4	126	-	-	P314L, P1000L	T19R, E156-, F157-, R158G, L452R, T478K, D614G, P681R, D950N	S26L	I82T	V82A, T120I	-	D63G, R203M, D377Y
56	EPI_ISL_9663018	42	F	2021-12-15	99.6	AY.122	Delta (B.1.617.2-like)	21J (Delta)	44	13	34	4	126	-	-	P314L, P1000L	T19R, E156-, F157-, R158G, L452R, T478K, D614G, P681R, D950N	S26L	I82T	V82A, T120I	-	D63G, R203M, D377Y
57	EPI_ISL_9663019	43	F	2021-12-15	99	AY.126	Delta (B.1.617.2-like)	21J (Delta)	41	121	33	41	321	93	-	P314L, P1000L	T19R, E156-, F157-, R158G, L452R, T478K, D614G, P681R, D950N	S26L	I82T	V82A, T120I	-	D63G, R203M, D377Y
58	EPI_ISL_9663020	44	F	2021-12-15	99.6	AY.122	Delta (B.1.617.2-like)	21J (Delta)	48	12	37	4	128	-	-	P314L, P1000L	T19R, E156-, F157-, R158G, L452R, T478K, D614G, P681R, D950N	S26L	I82T	V82A, T120I	-	D63G, R203M, D377Y
59	EPI_ISL_9663004	45	F	2021-12-15	98.9	AY.4	Delta (AY.4-like)	21J (Delta)	50	13	38	4	347	90	-	P314L, P1000L	T19R, E156-, F157-, R158G, L452R, T478K, D614G, P681R, D950N	S26L	I82T	V82A, T120I	-	D63G, R203M, D377Y
60	EPI_ISL_9663005	46	M	2021-12-15	99.6	AY.122	Delta (B.1.617.2-like)	21J (Delta)	44	13	35	4	126	-	-	P314L, P1000L	T19R, E156-, F157-, R158G, L452R, T478K, D614G, P681R, D950N	S26L	I82T	V82A, T120I	-	D63G, R203M, D377Y
61	EPI_ISL_9663006	47	F	2021-12-15	99.6	AY.122	Delta (B.1.617.2-like)	21J (Delta)	41	12	33	4	129	-	-	P314L, P1000L	T19R, E156-, F157-, R158G, L452R, T478K, D614G, P681R, D950N	S26L	I82T	V82A, T120I	-	D63G, R203M, D377Y
62	EPI_ISL_9663007	48	F	2021-12-15	99.6	AY.122	Delta (B.1.617.2-like)	21J (Delta)	46	19	37	6	126	-	-	P314L, P1000L	T19R, E156-, F157-, R158G, L452R, T478K, D614G, P681R, D950N	S26L	I82T	V82A, T120I	-	D63G, R203M, D377Y
63	EPI_ISL_9663008	49	F	2021-12-15	99.6	AY.122	Delta (B.1.617.2-like)	21J (Delta)	47	13	36	4	126	-	-	P314L, P1000L	T19R, E156-, F157-, R158G, L452R, T478K, D614G, P681R, D950N	S26L	I82T	V82A, T120I	-	D63G, R203M, D377Y
64	EPI_ISL_9663009	50	M	2021-12-15	99.6	AY.122	Delta (B.1.617.2-like)	21J (Delta)	47	13	36	4	126	-	-	P314L, P1000L	T19R, E156-, F157-, R158G, L452R, T478K, D614G, P681R, D950N	S26L	I82T	V82A, T120I	-	D63G, R203M, D377Y
65	EPI_ISL_9663010	51	M	2021-12-15	92	AY.122	Delta (B.1.617.2-like)	21J (Delta)	36	13	27	4	2405	13, 21, 29, 51, 60, 64, 91, 92,93	-	P314L, P1000L	T19R, E156-, F157-, R158G, L452R, T478K, D614G, P681R, D950N	S26L	I82T	V82A, T120I	-	D63G, R203M, D377Y
66	EPI_ISL_9663011	52	M	2021-12-15	99.6	AY.122	Delta (B.1.617.2-like)	21J (Delta)	42	13	33	4	126	-	-	P314L, P1000L	T19R, E156-, F157-, R158G, L452R, T478K, D614G, P681R, D950N	S26L	I82T	V82A, T120I	-	D63G, R203M, D377Y
67	EPI_ISL_9663012	53	M	2021-12-15	99.6	B.1.617.2	Delta (B.1.617.2-like)	21J (Delta)	41	61	37	4	128	-	-	P314L, P1000L	T19R, E156-, F157-, R158G, L452R, T478K, D614G, P681R, D950N	S26L	I82T	V82A, T120I	-	D63G, R203M, D377Y
68	EPI_ISL_9663013	54	F	2021-12-15	99.6	AY.122	Delta (B.1.617.2-like)	21J (Delta)	42	12	34	4	128	-	-	P314L, P1000L	T19R, E156-, F157-, R158G, L452R, T478K, D614G, P681R, D950N	S26L	I82T	V82A, T120I	-	D63G, R203M, D377Y
69	EPI_ISL_9662976	55	M	2021-12-15	99.6	AY.36	Delta (B.1.617.2-like)	21J (Delta)	41	13	34	4	126	-	-	P314L, P1000L	T19R, E156-, F157-, R158G, L452R, T478K, D614G, P681R, D950N	S26L	I82T	V82A	-	D63G, R203M, D377Y
70	EPI_ISL_9662996	56	F	2021-12-15	99.6	AY.122	Delta (B.1.617.2-like)	21J (Delta)	45	13	36	4	126	-	-	P314L, P1000L	T19R, E156-, F157-, R158G, L452R, T478K, D614G, P681R, D950N	S26L	I82T	V82A, T120I	-	D63G, D377Y
71	EPI_ISL_9662997	57	M	2021-12-15	99.6	AY.36	Delta (B.1.617.2-like)	21J (Delta)	42	13	35	4	126	-	-	P314L, P1000L	T19R, E156-, F157-, R158G, L452R, T478K, D614G, P681R, D950N	S26L	I82T	V82A, T120I	-	D63G, R203M, D377Y
72	EPI_ISL_9662998	58	M	2021-12-15	98.7	AY.46	Delta (B.1.617.2-like)	21J (Delta)	46	85	33	28	388	21	-	P314L, P1000L	T19R, E156-, F157-, R158G, L452R, T478K, D614G, P681R, D950N	S26L	I82T	V82A, T120I	-	D63G, R203M, D377Y
73	EPI_ISL_9662999	59	M	2021-12-15	99.6	AY.122	Delta (B.1.617.2-like)	21J (Delta)	40	27	34	9	128	-	-	P314L, P1000L	T19R, E156-, F157-, R158G, L452R, T478K, D614G, P681R, D950N	S26L	I82T	V82A, T120I	-	D63G, R203M, D377Y
74	EPI_ISL_9663000	60	F	2021-12-15	99.6	AY.122	Delta (B.1.617.2-like)	21J (Delta)	42	13	31	4	126	-	-	P314L, P1000L	T19R, E156-, F157-, R158G, L452R, T478K, D614G, P681R, D950N	S26L	I82T	-	-	D63G, R203M, D377Y
75	EPI_ISL_9663002	61	M	2021-12-15	99.6	B.1.617.2	Delta (B.1.617.2-like)	21J (Delta)	44	13	35	4	126	-	-	P314L, P1000L	T19R, E156-, F157-, R158G, L452R, T478K, D614G, P681R, D950N	S26L	I82T	V82A, T120I	-	D63G, R203M, D377Y
76	EPI_ISL_9662955	62	F	2021-12-14	99.6	AY.36	Delta (B.1.617.2-like)	21J (Delta)	48	12	38	4	128	-	-	P314L, P1000L	T19R, E156-, F157-, R158G, L452R, T478K, D614G, P681R, D950N	S26L	I82T	V82A, T120I	-	D63G, R203M, D377Y
77	EPI_ISL_9663003	63	F	2021-12-15	98.9	AY.126	Delta (B.1.617.2-like)	21J (Delta)	44	104	31	34	345	91	-	P314L, P1000L	T19R, E156-, F157-, R158G, L452R, T478K, D614G, P681R, D950N	S26L	I82T	V82A, T120I	-	D63G, R203M, D377Y
78	EPI_ISL_9663001	64	M	2021-12-15	99.6	AY.36	Delta (B.1.617.2-like)	21J (Delta)	50	13	39	4	128	-	-	P314L, P1000L	T19R, E156-, F157-, R158G, L452R, T478K, D614G, P681R, D950N	S26L	I82T	V82A, T120I	-	D63G, R203M, D377Y
79	EPI_ISL_9662990	66	F	2021-12-15	99.6	AY.122	Delta (B.1.617.2-like)	21J (Delta)	43	12	35	4	128	-	-	P314L, P1000L	T19R, E156-, F157-, R158G, L452R, T478K, D614G, P681R, D950N	S26L	I82T	V82A, T120I	-	D63G, R203M, D377Y
80	EPI_ISL_9662984	67	F	2021-12-15	99.6	B.1.617.2	Delta (B.1.617.2-like)	21J (Delta)	44	12	35	4	128	-	-	P314L, P1000L	T19R, E156-, F157-, R158G, L452R, T478K, D614G, P681R, D950N	S26L	I82T	V82A, T120I	-	D63G, R203M, D377Y
81	EPI_ISL_9662991	68	F	2021-12-15	99.2	B.1.617.2	Delta (B.1.617.2-like)	21J (Delta)	50	12	38	4	260	94	-	P314L, P1000L	T19R, E156-, F157-, R158G, L452R, T478K, D614G, P681R, D950N	S26L	I82T	-	-	D63G, R203M, D377Y
82	EPI_ISL_9662993	69	M	2021-12-15	99.6	AY.4	Delta (AY.4-like)	21J (Delta)	43	13	35	4	126	-	-	P314L, P1000L	T19R, E156-, F157-, R158G, L452R, T478K, D614G, P681R, D950N	S26L	I82T	V82A, T120I	-	D63G, R203M, D377Y
83	EPI_ISL_9662992	70	F	2021-12-15	99.6	AY.122	Delta (B.1.617.2-like)	21J (Delta)	44	13	33	4	126	-	-	P314L, P1000L	T19R, E156-, F157-, R158G, L452R, T478K, D614G, P681R, D950N	S26L	I82T	V82A, T120I	-	D63G, R203M, D377Y
84	EPI_ISL_9662967	72	F	2021-12-15	99.6	AY.36	Delta (B.1.617.2-like)	21J (Delta)	45	12	38	4	128	-	-	P314L, P1000L	T19R, E156-, F157-, R158G, L452R, T478K, D614G, P681R, D950N	S26L	I82T	V82A, T120I	-	D63G, R203M, D377Y
85	EPI_ISL_9662983	73	F	2021-12-15	91	AY.122	Delta (B.1.617.2-like)	21J (Delta)	43	6	33	2	2698	8, 14, 20, 23, 24, 47, 67, 73, 74, 76	-	P314L, P1000L	T19R, R158G, L452R, T478K, D614G, P681R, D950N	S26L	I82T	V82A, T120I	-	D63G, R203M, D377Y
86	EPI_ISL_9662977	74	F	2021-12-15	97.8	AY.122	Delta (B.1.617.2-like)	21J (Delta)	46	13	38	4	660	22, 23	-	P314L, P1000L	T19R, E156-, F157-, R158G, L452R, T478K, D614G, P681R, D950N	S26L	I82T	V82A, T120I	-	D63G, R203M, D377Y
87	EPI_ISL_9662957	75	M	2021-12-14	96.2	AY.122	Delta (B.1.617.2-like)	21J (Delta)	41	12	30	4	1144	23, 24, 91, 92	-	P314L, P1000L	T19R, E156-, F157-, R158G, L452R, T478K, D614G, P681R, D950N	S26L	I82T	V82A, T120I	-	D63G, R203M, D377Y
88	EPI_ISL_9662958	77	M	2021-12-14	98.8	B.1.617.2	Delta (B.1.617.2-like)	21J (Delta)	46	30	36	9	355	23	-	P314L, P1000L	T19R, E156-, F157-, R158G, L452R, T478K, D614G, P681R, D950N	S26L	I82T	V82A, T120I	-	D63G, R203M, D377Y
89	EPI_ISL_9662972	78	M	2021-12-15	99	B.1.617.2	Delta (B.1.617.2-like)	21J (Delta)	43	12	34	4	320	31	-	P314L, P1000L	T19R, E156-, F157-, R158G, L452R, T478K, D614G, P681R, D950N	S26L	I82T	V82A, T120I	-	D63G, R203M, D377Y
90	EPI_ISL_9662980	79	M	2021-12-15	97.9	AY.122	Delta (B.1.617.2-like)	21J (Delta)	43	12	33	4	622	23, 79	-	P314L, P1000L	T19R, E156-, F157-, R158G, L452R, T478K, D614G, P681R, D950N	S26L	I82T	-	-	D63G, R203M, D377Y
91	EPI_ISL_9662960	81	M	2021-12-15	90.9	AY.122	Delta (B.1.617.2-like)	21J (Delta)	43	6	30	2	2743	8, 13, 14, 23, 24, 67, 71, 73, 75	-	P314L, P1000L	T19R, R158G, L452R, T478K, D614G, P681R, D950N	S26L	I82T	V82A, T120I	-	D63G, R203M, D377Y
92	EPI_ISL_9662959	82	F	2021-12-14	97.4	AY.122	Delta (B.1.617.2-like)	21J (Delta)	40	6	29	2	784	23, 67, 73	-	P314L, P1000L	T19R, R158G, L452R, T478K, D614G, P681R, D950N	S26L	I82T	V82A, T120I	-	D63G, R203M, D377Y
93	EPI_ISL_9662968	86	F	2021-12-15	98	AY.122	Delta (B.1.617.2-like)	21J (Delta)	44	12	32	4	610	23, 33	-	P314L, P1000L	T19R, E156-, F157-, R158G, L452R, T478K, D614G, P681R, D950N	S26L	I82T	V82A, T120I	-	D63G, R203M, D377Y
94	EPI_ISL_9662963	88	F	2021-12-15	93.4	AY.122	Delta (B.1.617.2-like)	21J (Delta)	49	6	37	2	1986	13, 22, 23, 47, 67, 71, 73, 75	-	P314L, P1000L	T19R, R158G, L452R, T478K, D614G, P681R, D950N	S26L	I82T	V82A, T120I	-	D63G, R203M, D377Y
95	EPI_ISL_9662973	89	M	2021-12-15	95.9	AY.122	Delta (B.1.617.2-like)	21J (Delta)	44	6	33	2	1236	13, 23, 67, 73, 75	-	P314L, P1000L	T19R, R158G, L452R, T478K, D614G, P681R, D950N	S26L	I82T	V82A, T120I	-	D63G, R203M, D377Y
96	EPI_ISL_9663029	112	F	2021-10-07	95.2	AY.122	Delta (B.1.617.2-like)	21J (Delta)	47	6	35	2	1437	23, 67, 69, 71, 73, 75	-	P314L, P1000L	T19R, R158G, L452R, T478K, D614G, P681R, D950N	S26L	I82T	V82A, T120I	-	D63G, R203M, D377Y
97	EPI_ISL_9663031	129	M	2021-11-11	98.8	AY.122	Delta (B.1.617.2-like)	21J (Delta)	41	13	32	4	357	23	-	P314L, P1000L	T19R, E156-, F157-, R158G, L452R, T478K, D614G, P681R, D950N	S26L	I82T	V82A, T120I	-	D63G, R203M, D377Y
98	EPI_ISL_9663032	136	M	2021-10-28	99.6	AY.122	Delta (B.1.617.2-like)	21J (Delta)	41	12	33	4	133	-	-	P314L, P1000L	T19R, E156-, F157-, R158G, L452R, T478K, D614G, P681R, D950N	S26L	I82T	V82A, T120I	-	D63G, R203M, D377Y
99	EPI_ISL_9663030	140	F	2021-11-01	98.8	B.1.617.2	Delta (B.1.617.2-like)	21J (Delta)	42	13	33	4	356	23	-	P314L, P1000L	T19R, E156-, F157-, R158G, L452R, T478K, D614G, P681R, D950N	S26L	I82T	T120I	-	D63G, R203M, D377Y
100	EPI_ISL_9662964	141	M	2021-12-15	99.6	AY.122	Delta (B.1.617.2-like)	21J (Delta)	38	12	32	4	133	-	-	P314L, P1000L	T19R, E156-, F157-, L452R, T478K, D614G, P681R, D950N	S26L	I82T	V82A, T120I	-	D63G, R203M, D377Y
101	EPI_ISL_9662965	142	M	2021-12-15	99	AY.36	Delta (B.1.617.2-like)	21J (Delta)	41	12	33	4	319	76	-	P314L, P1000L	T19R, E156-, F157-, R158G, L452R, T478K, D614G, P681R, D950N	S26L	I82T	V82A, T120I	-	D63G, R203M, D377Y
102	EPI_ISL_9662974	143	F	2021-12-15	99.6	AY.122	Delta (B.1.617.2-like)	21J (Delta)	43	12	34	4	131	-	-	P314L, P1000L	T19R, E156-, F157-, R158G, L452R, T478K, D614G, P681R, D950N	S26L	I82T	V82A, T120I	-	D63G, R203M, D377Y
103	EPI_ISL_9662975	144	F	2021-12-15	98.1	AY.43	Delta (B.1.617.2-like)	21J (Delta)	43	12	38	4	575	23, 90	-	P314L, P1000L	T19R, E156-, F157-, R158G, L452R, T478K, D614G, P681R, D950N	S26L	I82T	V82A, T120I	-	D63G, R203M, D377Y

## Sheet: SupplementaryTableS2
Table S2. Characterization of 873 SARS-CoV-2 genetic sequences available in the GISAID database as of May 11th, 2022 and used in this study.
Virus name	Accession ID	Collection date	Location	Host	Passage	Specimen	Additional host information	Sequencing technology	Assembly method	Comment	Comment type	Lineage	Clade
hCoV-19/Ukraine/Kyiv_67/2022	EPI_ISL_10047226	2022-01-31	Europe / Ukraine	Human	Original	Nasopharyngeal swab		Illumina iSeq	Dragen	Long stretches of NNNs (9.08% of overall sequence). Gap of 27 nucleotides when compared to the reference WIV04 sequence. E without BLAST coverage.	alert	Unassigned	GRA
hCoV-19/Ukraine/Kyiv_86/2022	EPI_ISL_10047227	2022-02-08	Europe / Ukraine	Human	Original	Nasopharyngeal swab		Illumina iSeq	Dragen	Long stretches of NNNs (10.35% of overall sequence). Gap of 27 nucleotides when compared to the reference WIV04 sequence. E without BLAST coverage.	alert	BA.2	GRA
hCoV-19/Ukraine/Kyiv_92/2022	EPI_ISL_10047228	2022-02-09	Europe / Ukraine	Human	Original	Nasopharyngeal swab		Illumina iSeq	Dragen	Long stretches of NNNs (9.41% of overall sequence). Gap of 36 nucleotides when compared to the reference WIV04 sequence. E without BLAST coverage.	alert	BA.1.1	GRA
hCoV-19/Ukraine/HCL022039703501/2022	EPI_ISL_10717566	2022-01-17	Europe / Ukraine / Kiev	Human	Original			Illumina NovaSeq		Stretches of NNNs (2.52% of overall sequence). Insertion of 6 nucleotides when compared to the reference WIV04 sequence. Gap of 36 nucleotides when compared to the reference WIV04 sequence.	warn	BA.1.19	GRA
hCoV-19/Ukraine/HCL022039765701/2022	EPI_ISL_10717567	2022-01-11	Europe / Ukraine / Kiev	Human	Original			Illumina NovaSeq		Insertion of 6 nucleotides when compared to the reference WIV04 sequence. Gap of 36 nucleotides when compared to the reference WIV04 sequence.	warn	BA.1.19	GRA
hCoV-19/Ukraine/HCL022039799901/2021	EPI_ISL_10717568	2021-12-30	Europe / Ukraine / Kiev	Human	Original			Illumina NovaSeq		Gap of 13 nucleotides when compared to the reference WIV04 sequence.	info	AY.122	GK
hCoV-19/Ukraine/HCL022039861701/2021	EPI_ISL_10717569	2021-12-30	Europe / Ukraine / Kiev	Human	Original			Illumina NovaSeq		Gap of 2 nucleotide(s) found at refpos 26218 (FRAMESHIFT). Gap of 2 nucleotide(s) at refpos 26218 was previously seen. Gap of 15 nucleotides when compared to the reference WIV04 sequence.	warn	AY.127	GK
hCoV-19/Ukraine/HCL022039872201/2022	EPI_ISL_10717570	2022-01-21	Europe / Ukraine / Kiev	Human	Original			Illumina NovaSeq		Stretches of NNNs (4.92% of overall sequence). Gap of 23 nucleotide(s) found at refpos 27571 (FRAMESHIFT). Gap of 23 nucleotide(s) at refpos 27571 was previously seen. NS7a_ins60stopRRK results in 51.2% truncation of the protein sequence. Gap of 36 nucleotides when compared to the reference WIV04 sequence.	warn	AY.122	GK
hCoV-19/Ukraine/HCL022039888001/2022	EPI_ISL_10717571	2022-01-25	Europe / Ukraine / Kiev	Human	Original			Illumina NovaSeq		Long stretches of NNNs (6.68% of overall sequence). Insertion of 6 nucleotides when compared to the reference WIV04 sequence. Gap of 45 nucleotides when compared to the reference WIV04 sequence.	alert	BA.1.1	GRA
hCoV-19/Ukraine/HCL022039901501/2022	EPI_ISL_10717572	2022-01-25	Europe / Ukraine / Kiev	Human	Original			Illumina NovaSeq		Stretches of NNNs (3.39% of overall sequence). Insertion of 6 nucleotides when compared to the reference WIV04 sequence. Gap of 45 nucleotides when compared to the reference WIV04 sequence.	warn	BA.1.1	GRA
hCoV-19/Ukraine/HCL022039904201/2022	EPI_ISL_10717573	2022-01-12	Europe / Ukraine / Kiev	Human	Original			Illumina NovaSeq		Stretches of NNNs (1.43% of overall sequence). Insertion of 6 nucleotides when compared to the reference WIV04 sequence. Gap of 36 nucleotides when compared to the reference WIV04 sequence.	warn	BA.1.19	GRA
hCoV-19/Ukraine/ChVir23535_3/2021	EPI_ISL_1112293	2021-01-11	Europe / Ukraine	Human	Original			Illumina NextSeq	bowtie2			B.1.1.243	GR
hCoV-19/Ukraine/ChVir23535_4/2021	EPI_ISL_1112294	2021-01-11	Europe / Ukraine	Human	Original			Illumina NextSeq	bowtie2			B.1.1.243	GR
hCoV-19/Ukraine/ChVir23535_9/2021	EPI_ISL_1112295	2021-01-17	Europe / Ukraine	Human	Original			Illumina NextSeq	bowtie2	Insertion of 2 nucleotide(s) found at refpos 28251 (frameshift confirmed by the submitter).	info	B.1.1	GR
hCoV-19/Ukraine/ChVir23535_12/2021	EPI_ISL_1112296	2021-01-08	Europe / Ukraine	Human	Original			Illumina NextSeq	bowtie2	Gap of 7 nucleotides when compared to the reference WIV04 sequence.	info	B.1.1.351	GR
hCoV-19/Ukraine/ChVir23535_17/2021	EPI_ISL_1112297	2021-01-08	Europe / Ukraine	Human	Original			Illumina NextSeq	bowtie2			B.1.1.317	GR
hCoV-19/Ukraine/ChVir23535_18/2021	EPI_ISL_1112298	2021-01-08	Europe / Ukraine	Human	Original			Illumina NextSeq	bowtie2			B.1.1	GR
hCoV-19/Ukraine/ChVir23535_19/2021	EPI_ISL_1112299	2021-01-10	Europe / Ukraine	Human	Original			Illumina NextSeq	bowtie2			B.1.1	GR
hCoV-19/Ukraine/ChVir23535_20/2021	EPI_ISL_1112300	2021-01-10	Europe / Ukraine	Human	Original			Illumina NextSeq	bowtie2			B.1.1	GR
hCoV-19/Ukraine/ChVir23535_21/2021	EPI_ISL_1112301	2021-01-09	Europe / Ukraine	Human	Original			Illumina NextSeq	bowtie2			B.1.1.243	GR
hCoV-19/Ukraine/ChVir23535_22/2021	EPI_ISL_1112302	2021-01-10	Europe / Ukraine	Human	Original			Illumina NextSeq	bowtie2			B.1.1.351	GR
hCoV-19/Ukraine/ChVir23535_23/2021	EPI_ISL_1112303	2021-01-10	Europe / Ukraine	Human	Original			Illumina NextSeq	bowtie2			B.1	G
hCoV-19/Ukraine/ChVir23535_25/2021	EPI_ISL_1112304	2021-01-10	Europe / Ukraine	Human	Original			Illumina NextSeq	bowtie2			B.1.1.1	GR
hCoV-19/Ukraine/ChVir23535_26/2021	EPI_ISL_1112305	2021-01-10	Europe / Ukraine	Human	Original			Illumina NextSeq	bowtie2			B.1.1	GR
hCoV-19/Ukraine/ChVir23535_28/2021	EPI_ISL_1112306	2021-01-11	Europe / Ukraine	Human	Original			Illumina NextSeq	bowtie2			B.1.1.1	GR
hCoV-19/Ukraine/ChVir23535_29/2021	EPI_ISL_1112307	2021-01-11	Europe / Ukraine	Human	Original			Illumina NextSeq	bowtie2			B.1.1.243	GR
hCoV-19/Ukraine/ChVir23535_30/2021	EPI_ISL_1112308	2021-01-11	Europe / Ukraine	Human	Original			Illumina NextSeq	bowtie2	Gap of 4 nucleotide(s) found at refpos 26158 (frameshift confirmed by the submitter). NS3 without BLAST coverage.	info	B.1	GV
hCoV-19/Ukraine/ChVir23535_31/2021	EPI_ISL_1112309	2021-01-11	Europe / Ukraine	Human	Original			Illumina NextSeq	bowtie2			B.1	GV
hCoV-19/Ukraine/ChVir23535_34/2021	EPI_ISL_1112310	2021-01-11	Europe / Ukraine	Human	Original			Illumina NextSeq	bowtie2			B.1.1.351	GR
hCoV-19/Ukraine/ChVir23535_35/2021	EPI_ISL_1112311	2021-01-12	Europe / Ukraine	Human	Original			Illumina NextSeq	bowtie2			B.1.131	G
hCoV-19/Ukraine/ChVir23535_42/2021	EPI_ISL_1112312	2021-01-12	Europe / Ukraine	Human	Original			Illumina NextSeq	bowtie2			B.1.1.243	GR
hCoV-19/Ukraine/ChVir23535_51/2021	EPI_ISL_1112313	2021-01-12	Europe / Ukraine	Human	Original			Illumina NextSeq	bowtie2			B.1.1.243	GR
hCoV-19/Ukraine/ChVir23535_53/2021	EPI_ISL_1112314	2021-01-11	Europe / Ukraine	Human	Original			Illumina NextSeq	bowtie2	Gap of 2 nucleotide(s) found at refpos 27792 (frameshift confirmed by the submitter). NS7b without BLAST coverage.	info	B.1.1.243	GR
hCoV-19/Ukraine/ChVir23535_56/2021	EPI_ISL_1112315	2021-01-11	Europe / Ukraine	Human	Original			Illumina NextSeq	bowtie2			B.1.1.294	GR
hCoV-19/Ukraine/ChVir23535_57/2021	EPI_ISL_1112316	2021-01-11	Europe / Ukraine	Human	Original			Illumina NextSeq	bowtie2	Gap of 3 nucleotides when compared to the reference WIV04 sequence.	info	B.1.1	GR
hCoV-19/Ukraine/ChVir23535_58/2021	EPI_ISL_1112317	2021-01-11	Europe / Ukraine	Human	Original			Illumina NextSeq	bowtie2			B.1.1	GR
hCoV-19/Ukraine/ChVir23535_59/2021	EPI_ISL_1112318	2021-01-11	Europe / Ukraine	Human	Original			Illumina NextSeq	bowtie2			B.1.1.294	GR
hCoV-19/Ukraine/ChVir23535_60/2021	EPI_ISL_1112319	2021-01-11	Europe / Ukraine	Human	Original			Illumina NextSeq	bowtie2			B.1.1.159	GR
hCoV-19/Ukraine/ChVir23535_61/2021	EPI_ISL_1112320	2021-01-11	Europe / Ukraine	Human	Original			Illumina NextSeq	bowtie2			B.1.1.317	GR
hCoV-19/Ukraine/ChVir23535_62/2021	EPI_ISL_1112321	2021-01-11	Europe / Ukraine	Human	Original			Illumina NextSeq	bowtie2			B.1.1.410	GR
hCoV-19/Ukraine/ChVir23535_63/2021	EPI_ISL_1112322	2021-01-11	Europe / Ukraine	Human	Original			Illumina NextSeq	bowtie2			B.1.1.159	GR
hCoV-19/Ukraine/ChVir23535_64/2021	EPI_ISL_1112323	2021-01-11	Europe / Ukraine	Human	Original			Illumina NextSeq	bowtie2			B.1.1.351	GR
hCoV-19/Ukraine/ChVir23535_65/2021	EPI_ISL_1112324	2021-01-11	Europe / Ukraine	Human	Original			Illumina NextSeq	bowtie2	Gap of 8 nucleotide(s) found at refpos 27279 (frameshift confirmed by the submitter). NS6 without BLAST coverage.	info	B.1	GV
hCoV-19/Ukraine/ChVir23535_66/2021	EPI_ISL_1112325	2021-01-05	Europe / Ukraine	Human	Original			Illumina NextSeq	bowtie2			B.1.1.159	GR
hCoV-19/Ukraine/ChVir23535_67/2021	EPI_ISL_1112326	2021-01-05	Europe / Ukraine	Human	Original			Illumina NextSeq	bowtie2			B.1.1.159	GR
hCoV-19/Ukraine/ChVir23535_68/2021	EPI_ISL_1112327	2021-01-05	Europe / Ukraine	Human	Original			Illumina NextSeq	bowtie2	Gap of 8 nucleotide(s) found at refpos 27793 (frameshift confirmed by the submitter).	info	B.1.1.159	GR
hCoV-19/Ukraine/ChVir23535_70/2021	EPI_ISL_1112328	2021-01-05	Europe / Ukraine	Human	Original			Illumina NextSeq	bowtie2			B.1.1.39	GR
hCoV-19/Ukraine/ChVir23535_71/2021	EPI_ISL_1112329	2021-01-05	Europe / Ukraine	Human	Original			Illumina NextSeq	bowtie2	Gap of 8 nucleotide(s) found at refpos 27793 (frameshift confirmed by the submitter).	info	B.1.1.159	GR
hCoV-19/Ukraine/ChVir23535_72/2021	EPI_ISL_1112330	2021-01-05	Europe / Ukraine	Human	Original			Illumina NextSeq	bowtie2			B.1.527	G
hCoV-19/Ukraine/ChVir23535_76/2021	EPI_ISL_1112331	2021-01-09	Europe / Ukraine	Human	Original			Illumina NextSeq	bowtie2			B.1.1.159	GR
hCoV-19/Ukraine/ChVir23535_77/2021	EPI_ISL_1112332	2021-01-09	Europe / Ukraine	Human	Original			Illumina NextSeq	bowtie2			B.1.1.243	GR
hCoV-19/Ukraine/ChVir23535_78/2021	EPI_ISL_1112333	2021-01-09	Europe / Ukraine	Human	Original			Illumina NextSeq	bowtie2			B.1.1.39	GR
hCoV-19/Ukraine/ChVir23535_79/2021	EPI_ISL_1112334	2021-01-09	Europe / Ukraine	Human	Original			Illumina NextSeq	bowtie2			B.1.1.243	GR
hCoV-19/Ukraine/ChVir23535_80/2021	EPI_ISL_1112335	2021-01-10	Europe / Ukraine	Human	Original			Illumina NextSeq	bowtie2			B.1	G
hCoV-19/Ukraine/ChVir23535_91/2021	EPI_ISL_1112336	2021-01-05	Europe / Ukraine	Human	Original			Illumina NextSeq	bowtie2			B.1.1.351	GR
hCoV-19/Ukraine/ChVir23535_94/2021	EPI_ISL_1112337	2021-01-05	Europe / Ukraine	Human	Original			Illumina NextSeq	bowtie2			B.1.1.351	GR
hCoV-19/Ukraine/ChVir23535_99/2021	EPI_ISL_1112338	2021-01-05	Europe / Ukraine	Human	Original			Illumina NextSeq	bowtie2			B.1.1	GR
hCoV-19/Ukraine/ChVir23535_109/2021	EPI_ISL_1112339	2021-01-11	Europe / Ukraine	Human	Original			Illumina NextSeq	bowtie2			B.1.1.351	GR
hCoV-19/Ukraine/ChVir23535_100/2020	EPI_ISL_1112753	2020-12-28	Europe / Ukraine	Human	Original			NextSeq	Bowtie2			B.1.1.351	GR
hCoV-19/Ukraine/Ivano-Frankivsk-1431/2021	EPI_ISL_1121990	2021-02-18	Europe / Ukraine / Ivano-Frankivsk	Human	Original	Nasopharyngeal swab		Illumina iSeq	Dragen	Stretches of NNNs (3.81% of overall sequence). NS8_Q27stop results in 78.5% truncation of the protein sequence. Gap of 19 nucleotides when compared to the reference WIV04 sequence.	warn	B.1.1.7	GRY
hCoV-19/Ukraine/Ivano-Frankivsk-1452/2021	EPI_ISL_1121991	2021-02-19	Europe / Ukraine / Ivano-Frankivsk	Human	Original	Nasopharyngeal swab		Illumina iSeq	Dragen	Long stretches of NNNs (12.24% of overall sequence). NS8_Q27stop results in 78.5% truncation of the protein sequence. Gap of 19 nucleotides when compared to the reference WIV04 sequence. NSP11 without BLAST coverage. E without BLAST coverage.	alert	B.1.1.7	GRY
hCoV-19/Ukraine/Ivano-Frankivsk-4/2020	EPI_ISL_1121992	2020-05-22	Europe / Ukraine / Ivano-Frankivsk	Human	Original	Nasopharyngeal swab		Illumina iSeq	Dragen	Stretches of NNNs (4.95% of overall sequence).	warn	B.1.1	GR
hCoV-19/Ukraine/Lviv-857/2020	EPI_ISL_1122014	2020-08-06	Europe / Ukraine / Lviv	Human	Original	Nasopharyngeal swab		Illumina iSeq	Dragen	Stretches of NNNs (1.26% of overall sequence).	warn	B.1.1	GR
hCoV-19/Ukraine/5-68783/2022	EPI_ISL_11438686	2022-01-12	Europe / Ukraine / Uzhgorod	Human	Original			Ion Torrent		Gap of 13 nucleotides when compared to the reference WIV04 sequence.	info	B.1.617.2	GK
hCoV-19/Ukraine/6-68831/2022	EPI_ISL_11438687	2022-01-20	Europe / Ukraine / Ivano-Frankivsk	Human	Original			Ion Torrent		Gap of 2 nucleotide(s) found at refpos 22618 (frameshift not confirmed by the submitter). Gap of 26 nucleotide(s) found at refpos 23056 (frameshift not confirmed by the submitter). Gap of 81 nucleotides when compared to the reference WIV04 sequence. %UniqueMutations 0.07%.	warn	BA.2	GRA
hCoV-19/Ukraine/10-68835/2022	EPI_ISL_11438688	2022-01-20	Europe / Ukraine / Ivano-Frankivsk	Human	Original			Ion Torrent		Gap of 53 nucleotides when compared to the reference WIV04 sequence.	warn	BA.2.9	GRA
hCoV-19/Ukraine/11-68837/2022	EPI_ISL_11438689	2022-01-20	Europe / Ukraine / Ivano-Frankivsk	Human	Original			Ion Torrent		Gap of 53 nucleotides when compared to the reference WIV04 sequence.	warn	BA.2.9	GRA
hCoV-19/Ukraine/12-68838/2022	EPI_ISL_11438690	2022-01-20	Europe / Ukraine / Ivano-Frankivsk	Human	Original			Ion Torrent		Gap of 53 nucleotides when compared to the reference WIV04 sequence.	warn	BA.2.9	GRA
hCoV-19/Ukraine/13-68839/2022	EPI_ISL_11438691	2022-01-20	Europe / Ukraine / Ivano-Frankivsk	Human	Original			Ion Torrent		Insertion of 6 nucleotides when compared to the reference WIV04 sequence. Gap of 42 nucleotides when compared to the reference WIV04 sequence.	warn	BA.1.1.14	GRA
hCoV-19/Ukraine/17-68935/2022	EPI_ISL_11438692	2022-01-19	Europe / Ukraine / Poltava	Human	Original			Ion Torrent		Insertion of 2 nucleotide(s) found at refpos 22017 (frameshift not confirmed by the submitter). Gap of 5 nucleotide(s) found at refpos 23070 (frameshift not confirmed by the submitter). Insertion of 8 nucleotides when compared to the reference WIV04 sequence. Gap of 47 nucleotides when compared to the reference WIV04 sequence.	warn	BA.1.1	GRA
hCoV-19/Ukraine/18-68936/2022	EPI_ISL_11438693	2022-01-17	Europe / Ukraine / Poltava	Human	Original			Ion Torrent		Insertion of 9 nucleotides when compared to the reference WIV04 sequence. Gap of 141 nucleotides when compared to the reference WIV04 sequence.	warn	BA.1	GRA
hCoV-19/Ukraine/27-68969/2022	EPI_ISL_11438694	2022-01-17	Europe / Ukraine / Sumy	Human	Original			Ion Torrent		Insertion of 6 nucleotides when compared to the reference WIV04 sequence. Gap of 36 nucleotides when compared to the reference WIV04 sequence.	warn	BA.1.1	GRA
hCoV-19/Ukraine/28-68970/2022	EPI_ISL_11438695	2022-01-18	Europe / Ukraine / Sumy	Human	Original			Ion Torrent		Insertion of 1 nucleotide(s) found at refpos 23039 (frameshift not confirmed by the submitter). Insertion of 7 nucleotides when compared to the reference WIV04 sequence. Gap of 27 nucleotides when compared to the reference WIV04 sequence.	warn	BA.1.14	GRA
hCoV-19/Ukraine/33-68976/2022	EPI_ISL_11438696	2022-01-21	Europe / Ukraine / Sumy	Human	Original			Ion Torrent		Insertion of 6 nucleotides when compared to the reference WIV04 sequence. Gap of 36 nucleotides when compared to the reference WIV04 sequence.	warn	BA.1.1	GRA
hCoV-19/Ukraine/36-68989/2022	EPI_ISL_11438697	2022-01-17	Europe / Ukraine / Ternopil	Human	Original			Ion Torrent		Gap of 60 nucleotides when compared to the reference WIV04 sequence.	warn	BA.1.1	GRA
hCoV-19/Ukraine/37-68990/2022	EPI_ISL_11438698	2022-01-19	Europe / Ukraine / Ternopil	Human	Original			Ion Torrent		Gap of 95 nucleotides when compared to the reference WIV04 sequence.	warn	BA.2.9	GRA
hCoV-19/Ukraine/38-68991/2022	EPI_ISL_11438699	2022-01-18	Europe / Ukraine / Ternopil	Human	Original			Ion Torrent		Insertion of 2 nucleotide(s) found at refpos 21813 (frameshift not confirmed by the submitter). Insertion of 1 nucleotide(s) found at refpos 23040 (frameshift not confirmed by the submitter). Insertion of 9 nucleotides when compared to the reference WIV04 sequence. Gap of 27 nucleotides when compared to the reference WIV04 sequence.	warn	BA.1	GRA
hCoV-19/Ukraine/42-68996/2022	EPI_ISL_11438700	2022-01-20	Europe / Ukraine / Ternopil	Human	Original			Ion Torrent		Insertion of 6 nucleotides when compared to the reference WIV04 sequence. Gap of 36 nucleotides when compared to the reference WIV04 sequence.	warn	BA.1.1	GRA
hCoV-19/Ukraine/43-69010/2022	EPI_ISL_11438701	2022-01-21	Europe / Ukraine / Cherkasy	Human	Original			Ion Torrent		Insertion of 6 nucleotides when compared to the reference WIV04 sequence. Gap of 36 nucleotides when compared to the reference WIV04 sequence.	warn	BA.1.1	GRA
hCoV-19/Ukraine/46-69013/2022	EPI_ISL_11438702	2022-01-21	Europe / Ukraine / Cherkasy	Human	Original			Ion Torrent		Insertion of 6 nucleotides when compared to the reference WIV04 sequence. Gap of 534 nucleotides when compared to the reference WIV04 sequence. %UniqueMutations 0.16%.	warn	BA.1.18	GRA
hCoV-19/Ukraine/49-69016/2022	EPI_ISL_11438703	2022-01-20	Europe / Ukraine / Cherkasy	Human	Original			Ion Torrent		Insertion of 6 nucleotides when compared to the reference WIV04 sequence. Gap of 36 nucleotides when compared to the reference WIV04 sequence.	warn	BA.1.1	GRA
hCoV-19/Ukraine/51-69018/2022	EPI_ISL_11438704	2022-01-21	Europe / Ukraine / Cherkasy	Human	Original			Ion Torrent		Gap of 53 nucleotides when compared to the reference WIV04 sequence.	warn	BA.2.9	GRA
hCoV-19/Ukraine/55-69032/2022	EPI_ISL_11438705	2022-01-18	Europe / Ukraine / Kharkiv	Human	Original			Ion Torrent		Insertion of 6 nucleotides when compared to the reference WIV04 sequence. Gap of 36 nucleotides when compared to the reference WIV04 sequence.	warn	BA.1.1	GRA
hCoV-19/Ukraine/56-69033/2022	EPI_ISL_11438706	2022-01-18	Europe / Ukraine / Kharkiv	Human	Original			Ion Torrent		Insertion of 6 nucleotides when compared to the reference WIV04 sequence. Gap of 27 nucleotides when compared to the reference WIV04 sequence.	warn	BA.1.1	GRA
hCoV-19/Ukraine/57-69034/2022	EPI_ISL_11438707	2022-01-18	Europe / Ukraine / Kharkiv	Human	Original			Ion Torrent		Insertion of 6 nucleotides when compared to the reference WIV04 sequence. Gap of 36 nucleotides when compared to the reference WIV04 sequence.	warn	BA.1.1	GRA
hCoV-19/Ukraine/60-69037/2022	EPI_ISL_11438708	2022-01-18	Europe / Ukraine / Kharkiv	Human	Original			Ion Torrent		Insertion of 6 nucleotides when compared to the reference WIV04 sequence. Gap of 36 nucleotides when compared to the reference WIV04 sequence.	warn	BA.1.1	GRA
hCoV-19/Ukraine/61-69038/2022	EPI_ISL_11438709	2022-01-18	Europe / Ukraine / Kharkiv	Human	Original			Ion Torrent		Insertion of 6 nucleotides when compared to the reference WIV04 sequence. Gap of 36 nucleotides when compared to the reference WIV04 sequence.	warn	BA.1.1	GRA
hCoV-19/Ukraine/63-69050/2022	EPI_ISL_11438710	2022-01-21	Europe / Ukraine / Khmelnytskyi	Human	Original			Ion Torrent		Insertion of 6 nucleotides when compared to the reference WIV04 sequence. Gap of 36 nucleotides when compared to the reference WIV04 sequence.	warn	BA.1.19	GRA
hCoV-19/Ukraine/64-69051/2022	EPI_ISL_11438711	2022-01-20	Europe / Ukraine / Khmelnytskyi	Human	Original			Ion Torrent		Insertion of 1 nucleotide(s) found at refpos 23078 (frameshift not confirmed by the submitter). Insertion of 7 nucleotides when compared to the reference WIV04 sequence. Gap of 222 nucleotides when compared to the reference WIV04 sequence. %UniqueMutations 0.45%.	warn	BA.1.17.2	GRA
hCoV-19/Ukraine/71-69059/2022	EPI_ISL_11438712	2022-01-21	Europe / Ukraine / Khmelnytskyi	Human	Original			Ion Torrent		Insertion of 6 nucleotides when compared to the reference WIV04 sequence. Gap of 36 nucleotides when compared to the reference WIV04 sequence.	warn	BA.1.17.2	GRA
hCoV-19/Ukraine/73-69078/2022	EPI_ISL_11438713	2022-01-20	Europe / Ukraine / Rivne	Human	Original			Ion Torrent		Gap of 53 nucleotides when compared to the reference WIV04 sequence.	warn	BA.2.9	GRA
hCoV-19/Ukraine/75-69080/2022	EPI_ISL_11438714	2022-01-20	Europe / Ukraine / Rivne	Human	Original			Ion Torrent		Gap of 7 nucleotides when compared to the reference WIV04 sequence.	info	AY.122	GK
hCoV-19/Ukraine/76-69081/2022	EPI_ISL_11438715	2022-01-19	Europe / Ukraine / Rivne	Human	Original			Ion Torrent		Gap of 53 nucleotides when compared to the reference WIV04 sequence.	warn	BA.2.9	GRA
hCoV-19/Ukraine/77-69082/2022	EPI_ISL_11438716	2022-01-20	Europe / Ukraine / Rivne	Human	Original			Ion Torrent		Gap of 62 nucleotides when compared to the reference WIV04 sequence.	ui:ml_ba	BA.3.1	GRA
hCoV-19/Ukraine/78-69474/2022	EPI_ISL_11438717	2022-01-31	Europe / Ukraine / Kyiv	Human	Original			Ion Torrent		Gap of 53 nucleotides when compared to the reference WIV04 sequence.	warn	BA.2	GRA
hCoV-19/Ukraine/79-69478/2022	EPI_ISL_11438718	2022-01-31	Europe / Ukraine / Kyiv	Human	Original			Ion Torrent		NSP6_G258stop results in 11.4% truncation of the protein sequence. Insertion of 6 nucleotides when compared to the reference WIV04 sequence. Gap of 219 nucleotides when compared to the reference WIV04 sequence. %UniqueMutations 0.53%.	warn	BA.1.1	GRA
hCoV-19/Ukraine/81-69527/2022	EPI_ISL_11438719	2022-01-31	Europe / Ukraine / Kyiv	Human	Original			Ion Torrent		NSP15_G286stop results in 17.6% truncation of the protein sequence. NSP15_S287stop results in 17.3% truncation of the protein sequence. Insertion of 6 nucleotides when compared to the reference WIV04 sequence. Gap of 225 nucleotides when compared to the reference WIV04 sequence. %UniqueMutations 0.46%.	warn	BA.1.1	GRA
hCoV-19/Ukraine/82-69528/2022	EPI_ISL_11438720	2022-01-31	Europe / Ukraine / Kyiv	Human	Original			Ion Torrent		Gap of 287 nucleotides when compared to the reference WIV04 sequence. %UniqueMutations 0.51%.	warn	BA.2	GRA
hCoV-19/Ukraine/93-69914/2022	EPI_ISL_11438721	2022-01-29	Europe / Ukraine / Odesa	Human	Original			Ion Torrent		Gap of 53 nucleotides when compared to the reference WIV04 sequence.	warn	BA.2	GRA
hCoV-19/Ukraine/96-69918/2022	EPI_ISL_11438722	2022-01-29	Europe / Ukraine / Odesa	Human	Original			Ion Torrent		Gap of 5 nucleotide(s) found at refpos 27927 (frameshift not confirmed by the submitter). Gap of 62 nucleotides when compared to the reference WIV04 sequence. %UniqueMutations 0.11%.	warn	BA.1.1	GRA
hCoV-19/Ukraine/149/2022	EPI_ISL_11866940	2022-02-21	Europe / Ukraine / Kyiv	Human	Original			Illumina iSeq	Dragen	Long stretches of NNNs (11.67% of overall sequence). Gap of 44 nucleotides when compared to the reference WIV04 sequence. E without BLAST coverage.	alert	BA.2	GRA
hCoV-19/Ukraine/152/2022	EPI_ISL_11866941	2022-02-18	Europe / Ukraine / Kyiv	Human	Original	Nasopharyngeal swab		Illumina iSeq	Dragen	Stretches of NNNs (4.23% of overall sequence). Gap of 53 nucleotides when compared to the reference WIV04 sequence. E without BLAST coverage.	warn	BA.2.9	GRA
hCoV-19/Ukraine/153/2022	EPI_ISL_11866942	2022-02-18	Europe / Ukraine / Kyiv	Human	Original	Nasopharyngeal swab		Illumina iSeq	Dragen	Stretches of NNNs (2.58% of overall sequence). Gap of 27 nucleotides when compared to the reference WIV04 sequence. E without BLAST coverage.	warn	BA.2.9	GRA
hCoV-19/Ukraine/154/2022	EPI_ISL_11866943	2022-02-18	Europe / Ukraine / Kyiv	Human	Original	Nasopharyngeal swab		Illumina iSeq	Dragen	Stretches of NNNs (4.49% of overall sequence). Gap of 53 nucleotides when compared to the reference WIV04 sequence. E without BLAST coverage.	warn	BA.2.9	GRA
hCoV-19/Ukraine/157/2022	EPI_ISL_11866944	2022-02-11	Europe / Ukraine / Kyiv	Human	Original	Nasopharyngeal swab		Illumina iSeq	Dragen	Long stretches of NNNs (5.97% of overall sequence). Gap of 36 nucleotides when compared to the reference WIV04 sequence. E without BLAST coverage.	alert	BA.1.1	GRA
hCoV-19/Ukraine/158/2022	EPI_ISL_11866945	2022-02-11	Europe / Ukraine / Kyiv	Human	Original	Nasopharyngeal swab		Illumina iSeq	Dragen	Stretches of NNNs (2.18% of overall sequence). Gap of 53 nucleotides when compared to the reference WIV04 sequence.	warn	BA.2.9	GRA
hCoV-19/Ukraine/Kh_135/2022	EPI_ISL_12063453	2022-02-04	Europe / Ukraine / Khmelnytskyi	Human	Original	Nasopharyngeal swab		Illumina iSeq	Dragen	Long stretches of NNNs (9.99% of overall sequence). Gap of 53 nucleotides when compared to the reference WIV04 sequence. E without BLAST coverage.	alert	BA.2	GRA
hCoV-19/Ukraine/Kh_142/2022	EPI_ISL_12063603	2022-02-04	Europe / Ukraine / Khmelnytskyi	Human	Original	Nasopharyngeal swab		Illumina iSeq100	Dragen	Long stretches of NNNs (15.88% of overall sequence). Gap of 27 nucleotides when compared to the reference WIV04 sequence. E without BLAST coverage.	alert	Unassigned	GRA
hCoV-19/Ukraine/Ky_167/2022	EPI_ISL_12063604	2022-03-29	Europe / Ukraine / Kyiv	Human	Original	Nasopharyngeal swab		Illumina iSeq100	Dragen	Long stretches of NNNs (13.79% of overall sequence). Gap of 27 nucleotides when compared to the reference WIV04 sequence. E without BLAST coverage.	alert	BA.2.9	GRA
hCoV-19/Ukraine/Kharkiv_101/2022	EPI_ISL_12249368	2022-02-02	Europe / Ukraine / Kharkiv	Human	Original	Nasopharyngeal swab		Illumina iSeq100	Dragen	Long stretches of NNNs (9.14% of overall sequence). Gap of 27 nucleotides when compared to the reference WIV04 sequence. E without BLAST coverage.	alert	BA.2.9	GRA
hCoV-19/Ukraine/Kharkiv_102/2022	EPI_ISL_12249372	2022-02-02	Europe / Ukraine / Kharkiv	Human	Original	Nasopharyngeal swab		Illumina iSeq100	Dragen	Long stretches of NNNs (8.96% of overall sequence). Gap of 27 nucleotides when compared to the reference WIV04 sequence. E without BLAST coverage.	alert	BA.2.9	GRA
hCoV-19/Ukraine/Kharkiv_103/2022	EPI_ISL_12249374	2022-02-02	Europe / Ukraine / Kharkiv	Human	Original	Nasopharyngeal swab		Illumina iSeq100	Dragen	Long stretches of NNNs (7.69% of overall sequence). Gap of 27 nucleotides when compared to the reference WIV04 sequence. E without BLAST coverage.	alert	BA.2.9	GRA
hCoV-19/Ukraine/Kyiv_169/2022	EPI_ISL_12249377	2022-01-20	Europe / Ukraine / Kyiv	Human	Original	Nasopharyngeal swab		Illumina iSeq100	Dragen	Long stretches of NNNs (5.87% of overall sequence). Gap of 36 nucleotides when compared to the reference WIV04 sequence.	alert	BA.1.1	GRA
hCoV-19/Ukraine/Kyiv_173/2022	EPI_ISL_12249380	2022-04-12	Europe / Ukraine / Kyiv	Human	Original	Nasopharyngeal swab		Illumina iSeq100	Dragen	Long stretches of NNNs (6.85% of overall sequence). Gap of 53 nucleotides when compared to the reference WIV04 sequence. E without BLAST coverage.	alert	BA.2	GRA
hCoV-19/Ukraine/Kyiv_174/2022	EPI_ISL_12249423	2022-04-12	Europe / Ukraine / Kyiv	Human	Original	Nasopharyngeal swab		Illumina iSeq100	Dragen	Long stretches of NNNs (13.97% of overall sequence). Gap of 27 nucleotides when compared to the reference WIV04 sequence. E without BLAST coverage.	alert	BA.2	GRA
hCoV-19/Ukraine/K-57/2022	EPI_ISL_12267825	2022-01-21	Europe / Ukraine / Kiev	Human	Original			Illumina NovaSeq		Stretches of NNNs (4.92% of overall sequence). Gap of 23 nucleotide(s) found at refpos 27571 (Frameshift confirmed by the submitter). Gap of 23 nucleotide(s) at refpos 27571 was previously seen. NS7a_ins60stopRRK results in 51.2% truncation of the protein sequence. Gap of 36 nucleotides when compared to the reference WIV04 sequence.	warn	AY.122	GK
hCoV-19/Ukraine/K-65/2022	EPI_ISL_12267826	2022-01-25	Europe / Ukraine / Kiev	Human	Original			Illumina NovaSeq		Stretches of NNNs (3.39% of overall sequence). Insertion of 6 nucleotides when compared to the reference WIV04 sequence. Gap of 45 nucleotides when compared to the reference WIV04 sequence.	warn	BA.1.1	GRA
hCoV-19/Ukraine/K-27/2022	EPI_ISL_12267827	2022-01-17	Europe / Ukraine / Kiev	Human	Original			Illumina NovaSeq		Stretches of NNNs (2.52% of overall sequence). Insertion of 6 nucleotides when compared to the reference WIV04 sequence. Gap of 36 nucleotides when compared to the reference WIV04 sequence.	warn	BA.1.19	GRA
hCoV-19/Ukraine/K-30/2022	EPI_ISL_12267828	2022-01-12	Europe / Ukraine / Kiev	Human	Original			Illumina NovaSeq		Stretches of NNNs (1.43% of overall sequence). Insertion of 6 nucleotides when compared to the reference WIV04 sequence. Gap of 36 nucleotides when compared to the reference WIV04 sequence.	warn	BA.1.19	GRA
hCoV-19/Ukraine/K-24/2022	EPI_ISL_12267829	2022-01-11	Europe / Ukraine / Kiev	Human	Original			Illumina NovaSeq		Insertion of 6 nucleotides when compared to the reference WIV04 sequence. Gap of 36 nucleotides when compared to the reference WIV04 sequence.	warn	BA.1.19	GRA
hCoV-19/Ukraine/K-420/2021	EPI_ISL_12267830	2021-12-30	Europe / Ukraine / Kiev	Human	Original			Illumina NovaSeq		Gap of 2 nucleotide(s) found at refpos 26218 (Frameshift confirmed by the submitter). Gap of 2 nucleotide(s) at refpos 26218 was previously seen. Gap of 15 nucleotides when compared to the reference WIV04 sequence.	warn	AY.127	GK
hCoV-19/Ukraine/K-64/2022	EPI_ISL_12267831	2022-01-25	Europe / Ukraine / Kiev	Human	Original			Illumina NovaSeq		Long stretches of NNNs (6.68% of overall sequence). Insertion of 6 nucleotides when compared to the reference WIV04 sequence. Gap of 45 nucleotides when compared to the reference WIV04 sequence.	alert	BA.1.1	GRA
hCoV-19/Ukraine/K-14/2022	EPI_ISL_12267832	2022-01-06	Europe / Ukraine / Kiev	Human	Original			Illumina NovaSeq		Gap of 13 nucleotides when compared to the reference WIV04 sequence.	info	AY.122	GK
hCoV-19/Ukraine/Dnipro_183/2022	EPI_ISL_12436296	2022-04-08	Europe / Ukraine / Dnipro	Human	Original	Nasopharyngeal swab		Illumina iSeq 100	Dragen	Long stretches of NNNs (6.06% of overall sequence). Gap of 27 nucleotides when compared to the reference WIV04 sequence. E without BLAST coverage.	alert	BA.2.3	GRA
hCoV-19/Ukraine/Dnipro_186/2022	EPI_ISL_12436297	2022-04-11	Europe / Ukraine / Dnipro	Human	Original	Nasopharyngeal swab		Illumina iSeq100	Dragen	Long stretches of NNNs (6.65% of overall sequence). Gap of 27 nucleotides when compared to the reference WIV04 sequence. E without BLAST coverage.	alert	BA.2.9	GRA
hCoV-19/Ukraine/Dnipro_187/2022	EPI_ISL_12436298	2022-04-12	Europe / Ukraine / Dnipro	Human	Original	Nasopharyngeal swab		Illumina iSeq100	Dragen	Long stretches of NNNs (8.02% of overall sequence). Gap of 49 nucleotide(s) found at refpos 27685 (Frameshift not confirmed by the submitter). Gap of 49 nucleotide(s) at refpos 27685 was previously seen. Gap of 76 nucleotides when compared to the reference WIV04 sequence. E without BLAST coverage.	alert	BA.2.9	GRA
hCoV-19/Ukraine/Dnipro_188/2022	EPI_ISL_12436299	2022-04-12	Europe / Ukraine / Dnipro	Human	Original	Nasopharyngeal swab		Illumina iSeq100	Dragen	Long stretches of NNNs (15.32% of overall sequence). Gap of 27 nucleotides when compared to the reference WIV04 sequence. E without BLAST coverage.	alert	BA.2.9	GRA
hCoV-19/Ukraine/Dnipro_189/2022	EPI_ISL_12436300	2022-04-12	Europe / Ukraine / Dnipro	Human	Original	Nasopharyngeal swab		Illumina iSeq100	Dragen	Long stretches of NNNs (7.02% of overall sequence). Gap of 59 nucleotides when compared to the reference WIV04 sequence. E without BLAST coverage.	alert	BA.2.9	GRA
hCoV-19/Ukraine/Dnipro_198/2022	EPI_ISL_12436322	2022-04-14	Europe / Ukraine / Dnipro	Human	Original	Nasopharyngeal swab		Illumina iSeq100	Dragen	Long stretches of NNNs (7.89% of overall sequence). Gap of 53 nucleotides when compared to the reference WIV04 sequence. E without BLAST coverage.	alert	BA.2.9	GRA
hCoV-19/Ukraine/Dnipro_199/2022	EPI_ISL_12436324	2022-04-18	Europe / Ukraine / Dnipro	Human	Original	Nasopharyngeal swab		Illumina iSeq100	Dragen	Long stretches of NNNs (14.33% of overall sequence). Gap of 24 nucleotides when compared to the reference WIV04 sequence. NS7b without BLAST coverage. E without BLAST coverage.	alert	BA.2	GRA
hCoV-19/Ukraine/Dnipro_200/2022	EPI_ISL_12436325	2022-04-18	Europe / Ukraine / Dripro	Human	Original	Nasopharyngeal swab		Illumina iSeq100	Dragen	Long stretches of NNNs (7.64% of overall sequence). Gap of 27 nucleotides when compared to the reference WIV04 sequence. E without BLAST coverage.	alert	BA.2	GRA
hCoV-19/Ukraine/Dnipro_180/2022	EPI_ISL_12546574	2022-04-07	Europe / Ukraine / Dnipro	Human	Original	Nasopharyngeal swab		Illumina iSeq100	Dragen	Long stretches of NNNs (6.50% of overall sequence). Gap of 59 nucleotides when compared to the reference WIV04 sequence. E without BLAST coverage.	alert	BA.2.9	GRA
hCoV-19/Ukraine/Dnipro_181/2022	EPI_ISL_12546614	2022-04-11	Europe / Ukraine / Dnipro	Human	Original	Nasopharyngeal swab		Illumina iSeq100	Dragen	Long stretches of NNNs (5.57% of overall sequence). Gap of 53 nucleotides when compared to the reference WIV04 sequence. E without BLAST coverage.	alert	BA.2.9	GRA
hCoV-19/Ukraine/Dnipro_182/2022	EPI_ISL_12546615	2022-04-08	Europe / Ukraine / Dnipro	Human	Original	Nasopharyngeal swab		Illumina iSeq100	Dragen	Long stretches of NNNs (8.22% of overall sequence). Gap of 27 nucleotides when compared to the reference WIV04 sequence. E without BLAST coverage.	alert	BA.2.3	GRA
hCoV-19/Ukraine/Dnipro_185/2021	EPI_ISL_12546616	2021-12-20	Europe / Ukraine / Dnipro	Human	Original	Nasopharyngeal swab		Illumina iSeq100	Dragen	Long stretches of NNNs (6.03% of overall sequence). Gap of 7 nucleotides when compared to the reference WIV04 sequence.	alert	AY.4.5	GK
hCoV-19/Ukraine/Dnipro_212/2021	EPI_ISL_12546617	2021-12-28	Europe / Ukraine / Dnipro	Human	Original	Nasopharyngeal swab		Illumina iSeq100	Dragen	Long stretches of NNNs (8.61% of overall sequence). Gap of 7 nucleotides when compared to the reference WIV04 sequence. NS6 without BLAST coverage.	alert	AY.122	GK
hCoV-19/Ukraine/Dnipro_225/2021	EPI_ISL_12546618	2021-12-29	Europe / Ukraine / Dnipro	Human	Original	Nasopharyngeal swab		Illumina iSeq100	Dragen	Long stretches of NNNs (9.59% of overall sequence). Gap of 7 nucleotides when compared to the reference WIV04 sequence. NS6 without BLAST coverage.	alert	AY.122	GK
hCoV-19/Ukraine/Kyiv_235/2022	EPI_ISL_12546619	2022-04-21	Europe / Ukraine / Kyiv	Human	Original	Nasopharyngeal swab		Illumina iSeq100	Dragen	Long stretches of NNNs (8.09% of overall sequence). Gap of 53 nucleotides when compared to the reference WIV04 sequence. E without BLAST coverage.	alert	BA.2	GRA
hCoV-19/Ukraine/Kyiv_236/2022	EPI_ISL_12546632	2022-04-25	Europe / Ukraine / Kyiv	Human	Original	Nasopharyngeal swab		Illumina iSeq100	Dragen	Long stretches of NNNs (6.58% of overall sequence). Gap of 53 nucleotides when compared to the reference WIV04 sequence. E without BLAST coverage.	alert	BA.2	GRA
hCoV-19/Ukraine/MN908947-1-142627-p/2021	EPI_ISL_1298474	2021-02-22	Europe / Ukraine / Ivano-Frankivsk	Human	Original	Oropharyngeal swab		Ion Torrent		NS8_Q27stop results in 78.5% truncation of the protein sequence. Gap of 18 nucleotides when compared to the reference WIV04 sequence.	info	B.1.1.7	GRY
hCoV-19/Ukraine/MN908947-2-142695-p/2021	EPI_ISL_1298475	2021-02-22	Europe / Ukraine / Ivano-Frankivsk	Human	Original	Oropharyngeal swab		Ion Torrent		NS8_K68stop results in 44.6% truncation of the protein sequence. NS8_Q27stop results in 78.5% truncation of the protein sequence. Gap of 18 nucleotides when compared to the reference WIV04 sequence.	info	B.1.1.7	GRY
hCoV-19/Ukraine/MN908947-6-142658-p/2021	EPI_ISL_1298476	2021-02-22	Europe / Ukraine / Ivano-Frankivsk	Human	Original	Oropharyngeal swab		Ion Torrent		NS8_K68stop results in 44.6% truncation of the protein sequence. NS8_Q27stop results in 78.5% truncation of the protein sequence. Gap of 19 nucleotides when compared to the reference WIV04 sequence.	info	B.1.1.7	GRY
hCoV-19/Ukraine/MN908947-10-142662/2021	EPI_ISL_1298477	2021-02-22	Europe / Ukraine / Ivano-Frankivsk	Human	Original	Oropharyngeal swab		Ion Torrent		NS8_K68stop results in 44.6% truncation of the protein sequence. NS8_Q27stop results in 78.5% truncation of the protein sequence. Gap of 18 nucleotides when compared to the reference WIV04 sequence.	info	B.1.1.7	GRY
hCoV-19/Ukraine/MN908947-11-142690/2021	EPI_ISL_1298478	2021-02-22	Europe / Ukraine / Ivano-Frankivsk	Human	Original	Oropharyngeal swab		Ion Torrent		NS8_K68stop results in 44.6% truncation of the protein sequence. NS8_Q27stop results in 78.5% truncation of the protein sequence. Gap of 18 nucleotides when compared to the reference WIV04 sequence.	info	B.1.1.7	GRY
hCoV-19/Ukraine/MN908947-12-142692/2021	EPI_ISL_1298479	2021-02-22	Europe / Ukraine / Ivano-Frankivsk	Human	Original	Oropharyngeal swab		Ion Torrent		NS8_K68stop results in 44.6% truncation of the protein sequence. NS8_Q27stop results in 78.5% truncation of the protein sequence. Gap of 18 nucleotides when compared to the reference WIV04 sequence.	info	B.1.1.7	GRY
hCoV-19/Ukraine/MN908947-13-142706/2021	EPI_ISL_1298480	2021-02-22	Europe / Ukraine / Ivano-Frankivsk	Human	Original	Oropharyngeal swab		Ion Torrent		NS8_Q27stop results in 78.5% truncation of the protein sequence. Gap of 18 nucleotides when compared to the reference WIV04 sequence.	info	B.1.1.7	GRY
hCoV-19/Ukraine/MN908947-7-142660/2021	EPI_ISL_1298481	2021-02-22	Europe / Ukraine / Ivano-Frankivsk	Human	Original	Oropharyngeal swab		Ion Torrent		NS8_Q27stop results in 78.5% truncation of the protein sequence. Gap of 18 nucleotides when compared to the reference WIV04 sequence.	info	B.1.1.7	GRY
hCoV-19/Ukraine/MN908947-4-142638/2021	EPI_ISL_1298482	2021-02-22	Europe / Ukraine / Ivano-Frankivsk	Human	Original	Oropharyngeal swab		Ion Torrent		NS8_Q27stop results in 78.5% truncation of the protein sequence. Gap of 18 nucleotides when compared to the reference WIV04 sequence.	info	B.1.1.7	GRY
hCoV-19/Ukraine/MN908947-17-142670/2021	EPI_ISL_1298483	2021-02-22	Europe / Ukraine / Ivano-Frankivsk	Human	Original	Oropharyngeal swab		Ion Torrent		NS8_K68stop results in 44.6% truncation of the protein sequence. NS8_Q27stop results in 78.5% truncation of the protein sequence. Gap of 18 nucleotides when compared to the reference WIV04 sequence.	info	B.1.1.7	GRY
hCoV-19/Ukraine/MN908947-15-142701/2021	EPI_ISL_1298484	2021-02-22	Europe / Ukraine / Ivano-Frankivsk	Human	Original	Oropharyngeal swab		Ion Torrent		NS8_Q27stop results in 78.5% truncation of the protein sequence. Gap of 18 nucleotides when compared to the reference WIV04 sequence.	info	B.1.1.7	GRY
hCoV-19/Ukraine/MN908947-14-142697/2021	EPI_ISL_1298485	2021-02-22	Europe / Ukraine / Ivano-Frankivsk	Human	Original	Oropharyngeal swab		Ion Torrent		NS8_K68stop results in 44.6% truncation of the protein sequence. NS8_Q27stop results in 78.5% truncation of the protein sequence. Gap of 18 nucleotides when compared to the reference WIV04 sequence.	info	B.1.1.7	GRY
hCoV-19/Ukraine/MN908947-13-142689/2021	EPI_ISL_1298486	2021-02-22	Europe / Ukraine / Ivano-Frankivsk	Human	Original	Oropharyngeal swab		Ion Torrent		NS8_Q27stop results in 78.5% truncation of the protein sequence. NS8_E106stop results in 13.2% truncation of the protein sequence. Gap of 19 nucleotides when compared to the reference WIV04 sequence.	info	B.1.1.7	GRY
hCoV-19/Ukraine/MN908947-12-142683/2021	EPI_ISL_1298487	2021-02-22	Europe / Ukraine / Ivano-Frankivsk	Human	Original	Oropharyngeal swab		Ion Torrent		NS8_K68stop results in 44.6% truncation of the protein sequence. NS8_Q27stop results in 78.5% truncation of the protein sequence. Gap of 19 nucleotides when compared to the reference WIV04 sequence.	info	B.1.1.7	GRY
hCoV-19/Ukraine/MN908947-10-142672/2021	EPI_ISL_1298488	2021-02-22	Europe / Ukraine / Ivano-Frankivsk	Human	Original	Oropharyngeal swab		Ion Torrent		NS8_Q27stop results in 78.5% truncation of the protein sequence. Gap of 18 nucleotides when compared to the reference WIV04 sequence.	info	B.1.1.7	GRY
hCoV-19/Ukraine/Dnipro-35/2021	EPI_ISL_1315427	2021-02-18	Europe / Ukraine / Dnipro	Human	Original	Nasopharyngeal swab		Illumina iSeq100	Dragen	Stretches of NNNs (4.89% of overall sequence). NS8_Q27stop results in 78.5% truncation of the protein sequence. Gap of 19 nucleotides when compared to the reference WIV04 sequence. E without BLAST coverage.	warn	B.1.1.7	GRY
hCoV-19/Ukraine/Kyiv-571/2021	EPI_ISL_1315475	2021-03-10	Europe / Ukraine / Kyiv	Human	Original	Nasopharyngeal swab		Illumina iSeq100	Dragen	Long stretches of NNNs (19.61% of overall sequence). NS8_Q27stop results in 78.5% truncation of the protein sequence. Gap of 19 nucleotides when compared to the reference WIV04 sequence. NSP11 without BLAST coverage. E without BLAST coverage.	alert	B.1.1.7	GRY
hCoV-19/Ukraine/Kharkiv-575/2021	EPI_ISL_1315476	2021-03-11	Europe / Ukraine / Kharkiv	Human	Original	Nasopharyngeal swab		Illumina iSeq100	Dragen	Long stretches of NNNs (36.86% of overall sequence). NS8_Q27stop results in 78.5% truncation of the protein sequence. Gap of 19 nucleotides when compared to the reference WIV04 sequence. NSP11 without BLAST coverage. NSP10 without BLAST coverage. NSP9 without BLAST coverage. E without BLAST coverage.	alert	B.1.1.7	GRY
hCoV-19/Ukraine/Lviv-1478/2021	EPI_ISL_1315477	2021-02-24	Europe / Ukraine / Lviv	Human	Original	Nasopharyngeal swab		Illumina iSeq100	Dragen	Long stretches of NNNs (38.96% of overall sequence). NS8_Q27stop results in 78.5% truncation of the protein sequence. Gap of 19 nucleotides when compared to the reference WIV04 sequence. NSP11 without BLAST coverage. NSP10 without BLAST coverage. NSP13 without BLAST coverage. NSP9 without BLAST coverage. E without BLAST coverage.	alert	B.1.1.7	GRY
hCoV-19/Ukraine/Ivano-Frankivsk-1430/2021	EPI_ISL_1315478	2021-02-18	Europe / Ukraine / Ivano-Frankivsk	Human	Original	Nasopharyngeal swab		Illumina iSeq100	Dragen	Long stretches of NNNs (35.95% of overall sequence). NS8_Q27stop results in 78.5% truncation of the protein sequence. Gap of 19 nucleotides when compared to the reference WIV04 sequence. NSP11 without BLAST coverage. NSP10 without BLAST coverage. NSP9 without BLAST coverage. E without BLAST coverage.	alert	B.1.1.7	GRY
hCoV-19/Ukraine/Kyiv-PHC-0001/2021	EPI_ISL_1495111	2021-02-25	Europe / Ukraine / Kyiv	Human	Original			Nanopore MinION, Amplicon		NS8_Q27stop results in 78.5% truncation of the protein sequence. Gap of 19 nucleotides when compared to the reference WIV04 sequence.	info	B.1.1.7	GRY
hCoV-19/Ukraine/Kyiv-PHC-0002/2021	EPI_ISL_1495112	2021-03-09	Europe / Ukraine / Kyiv	Human	Original			Nanopore MinION, Amplicon		NS8_K68stop results in 44.6% truncation of the protein sequence. NS8_Q27stop results in 78.5% truncation of the protein sequence. Gap of 19 nucleotides when compared to the reference WIV04 sequence.	info	B.1.1.7	GRY
hCoV-19/Ukraine/Kyiv-PHC-0003/2021	EPI_ISL_1495113	2021-03-16	Europe / Ukraine / Kyiv	Human	Original			Nanopore MinION, Amplicon		NS8_Q27stop results in 78.5% truncation of the protein sequence. Gap of 19 nucleotides when compared to the reference WIV04 sequence.	info	B.1.1.7	GRY
hCoV-19/Ukraine/Kyiv-PHC-0004/2021	EPI_ISL_1495114	2021-03-16	Europe / Ukraine / Kyiv	Human	Original			Nanopore MinION, Amplicon		NS8_Q27stop results in 78.5% truncation of the protein sequence. Gap of 21 nucleotides when compared to the reference WIV04 sequence.	info	B.1.1.7	GRY
hCoV-19/Ukraine/Kyiv-PHC-0005/2021	EPI_ISL_1495115	2021-03-16	Europe / Ukraine / Kyiv	Human	Original			Nanopore MinION, Amplicon		NS8_Q27stop results in 78.5% truncation of the protein sequence. Gap of 19 nucleotides when compared to the reference sequence.	info	B.1.1.7	GRY
hCoV-19/Ukraine/Kyiv-PHC-0006/2021	EPI_ISL_1495116	2021-03-16	Europe / Ukraine / Kyiv	Human	Original			Nanopore MinION, Amplicon		NS8_Q27stop results in 78.5% truncation of the protein sequence. Gap of 19 nucleotides when compared to the reference sequence.	info	B.1.1.7	GRY
hCoV-19/Ukraine/Kyiv-PHC-0007/2021	EPI_ISL_1495117	2021-03-16	Europe / Ukraine / Kyiv	Human	Original			Nanopore MinION, Amplicon		NS8_K68stop results in 44.6% truncation of the protein sequence. NS8_Q27stop results in 78.5% truncation of the protein sequence. Gap of 19 nucleotides when compared to the reference sequence.	info	B.1.1.7	GRY
hCoV-19/Ukraine/Kyiv-PHC-0008/2021	EPI_ISL_1495118	2021-03-16	Europe / Ukraine / Kyiv	Human	Original			Nanopore MinION, Amplicon		NS7a_Q62stop results in 49.6% truncation of the protein sequence. NS8_Q27stop results in 78.5% truncation of the protein sequence. Gap of 19 nucleotides when compared to the reference WIV04 sequence.	info	B.1.1.7	GRY
hCoV-19/Ukraine/Kyiv-PHC-0009/2021	EPI_ISL_1495119	2021-03-16	Europe / Ukraine / Kyiv	Human	Original			Nanopore MinION, Amplicon		NS7a_Q62stop results in 49.6% truncation of the protein sequence. NS8_Q27stop results in 78.5% truncation of the protein sequence. Gap of 19 nucleotides when compared to the reference sequence.	info	B.1.1.7	GRY
hCoV-19/Ukraine/Kyiv-PHC-0010/2021	EPI_ISL_1495120	2021-03-16	Europe / Ukraine / Kyiv	Human	Original			Nanopore MinION, Amplicon		NS8_K68stop results in 44.6% truncation of the protein sequence. NS8_Q27stop results in 78.5% truncation of the protein sequence. Gap of 19 nucleotides when compared to the reference sequence.	info	B.1.1.7	GRY
hCoV-19/Ukraine/Kyiv-PHC-0011/2021	EPI_ISL_1495121	2021-03-16	Europe / Ukraine / Kyiv	Human	Original			Nanopore MinION, Amplicon		NS8_K68stop results in 44.6% truncation of the protein sequence. NS8_Q27stop results in 78.5% truncation of the protein sequence. Gap of 19 nucleotides when compared to the reference sequence.	info	B.1.1.7	GRY
hCoV-19/Ukraine/Kyiv-PHC-0012/2021	EPI_ISL_1495122	2021-03-16	Europe / Ukraine / Kyiv	Human	Original			Nanopore MinION, Amplicon		NS8_Q27stop results in 78.5% truncation of the protein sequence. Gap of 19 nucleotides when compared to the reference sequence.	info	B.1.1.7	GRY
hCoV-19/Ukraine/Kyiv-PHC-0013/2021	EPI_ISL_1495123	2021-03-16	Europe / Ukraine / Kyiv	Human	Original			Nanopore MinION, Amplicon		NS8_K68stop results in 44.6% truncation of the protein sequence. NS8_Q27stop results in 78.5% truncation of the protein sequence. Gap of 19 nucleotides when compared to the reference sequence.	info	B.1.1.7	GRY
hCoV-19/Ukraine/Kyiv-PHC-0014/2021	EPI_ISL_1495124	2021-03-16	Europe / Ukraine / Kyiv	Human	Original			Nanopore MinION, Amplicon		NS8_Q27stop results in 78.5% truncation of the protein sequence. Gap of 19 nucleotides when compared to the reference sequence.	info	B.1.1.7	GRY
hCoV-19/Ukraine/Kyiv-PHC-0015/2021	EPI_ISL_1495125	2021-03-16	Europe / Ukraine / Kyiv	Human	Original			Nanopore MinION, Amplicon		NS8_Q27stop results in 78.5% truncation of the protein sequence. Gap of 19 nucleotides when compared to the reference sequence.	info	B.1.1.7	GRY
hCoV-19/Ukraine/Kyiv-PHC-0016/2021	EPI_ISL_1495126	2021-03-16	Europe / Ukraine / Kyiv	Human	Original			Nanopore MinION, Amplicon		NS8_K68stop results in 44.6% truncation of the protein sequence. NS8_Q27stop results in 78.5% truncation of the protein sequence. Gap of 19 nucleotides when compared to the reference WIV04 sequence.	info	B.1.1.7	GRY
hCoV-19/Ukraine/Kyiv-PHC-0017/2021	EPI_ISL_1495127	2021-03-16	Europe / Ukraine / Kyiv	Human	Original			Nanopore MinION, Amplicon		Stretches of NNNs (1.11% of overall sequence). NS8_Q27stop results in 78.5% truncation of the protein sequence. Gap of 19 nucleotides when compared to the reference WIV04 sequence.	warn	B.1.1.7	GRY
hCoV-19/Ukraine/Kyiv-PHC-0018/2021	EPI_ISL_1495128	2021-03-16	Europe / Ukraine / Kyiv	Human	Original			Nanopore MinION, Amplicon		NS8_K68stop results in 44.6% truncation of the protein sequence. NS8_Q27stop results in 78.5% truncation of the protein sequence. Gap of 19 nucleotides when compared to the reference WIV04 sequence.	info	B.1.1.7	GRY
hCoV-19/Ukraine/Kyiv-PHC-0019/2021	EPI_ISL_1495129	2021-03-16	Europe / Ukraine / Kyiv	Human	Original			Nanopore MinION, Amplicon		NS8_K68stop results in 44.6% truncation of the protein sequence. NS8_Q27stop results in 78.5% truncation of the protein sequence. Gap of 19 nucleotides when compared to the reference sequence.	info	B.1.1.7	GRY
hCoV-19/Ukraine/Kyiv-PHC-0020/2021	EPI_ISL_1495130	2021-03-16	Europe / Ukraine / Kyiv	Human	Original			Nanopore MinION, Amplicon		NS8_Q27stop results in 78.5% truncation of the protein sequence. Gap of 19 nucleotides when compared to the reference WIV04 sequence.	info	B.1.1.7	GRY
hCoV-19/Ukraine/Kyiv-PHC-0022/2021	EPI_ISL_1495131	2021-03-16	Europe / Ukraine / Kyiv	Human	Original			Nanopore MinION, Amplicon		NS8_K68stop results in 44.6% truncation of the protein sequence. NS8_Q27stop results in 78.5% truncation of the protein sequence. Gap of 19 nucleotides when compared to the reference sequence.	info	B.1.1.7	GRY
hCoV-19/Ukraine/Kyiv-PHC-0023/2021	EPI_ISL_1495132	2021-03-17	Europe / Ukraine / Kyiv	Human	Original			Nanopore MinION, Amplicon		NS8_K68stop results in 44.6% truncation of the protein sequence. NS8_Q27stop results in 78.5% truncation of the protein sequence. Gap of 19 nucleotides when compared to the reference sequence.	info	B.1.1.7	GRY
hCoV-19/Ukraine/Kyiv-PHC-0024/2021	EPI_ISL_1495133	2021-03-17	Europe / Ukraine / Kyiv	Human	Original			Nanopore MinION, Amplicon		NS8_K68stop results in 44.6% truncation of the protein sequence. NS8_Q27stop results in 78.5% truncation of the protein sequence. Gap of 19 nucleotides when compared to the reference sequence.	info	B.1.1.7	GRY
hCoV-19/Ukraine/Kyiv-PHC-0025/2021	EPI_ISL_1495134	2021-03-17	Europe / Ukraine / Kyiv	Human	Original			Nanopore MinION, Amplicon		NS8_K68stop results in 44.6% truncation of the protein sequence. NS8_Q27stop results in 78.5% truncation of the protein sequence. Gap of 19 nucleotides when compared to the reference WIV04 sequence.	info	B.1.1.7	GRY
hCoV-19/Ukraine/Kyiv-PHC-0026/2021	EPI_ISL_1495135	2021-03-17	Europe / Ukraine / Kyiv	Human	Original			Nanopore MinION, Amplicon		NS7a_Q62stop results in 49.6% truncation of the protein sequence. NS8_Q27stop results in 78.5% truncation of the protein sequence. Gap of 19 nucleotides when compared to the reference WIV04 sequence.	info	B.1.1.7	GRY
hCoV-19/Ukraine/Kyiv-PHC-0028/2021	EPI_ISL_1495136	2021-03-17	Europe / Ukraine / Kyiv	Human	Original			Nanopore MinION, Amplicon		NSP2_Q427stop results in 33.2% truncation of the protein sequence. NS7a_Q62stop results in 49.6% truncation of the protein sequence. NS8_Q27stop results in 78.5% truncation of the protein sequence. Gap of 16 nucleotides when compared to the reference WIV04 sequence.	info	B.1.1.7	GR
hCoV-19/Ukraine/Kyiv-PHC-0029/2021	EPI_ISL_1495137	2021-03-17	Europe / Ukraine / Kyiv	Human	Original			Nanopore MinION, Amplicon		NS8_K68stop results in 44.6% truncation of the protein sequence. NS8_Q27stop results in 78.5% truncation of the protein sequence. Gap of 19 nucleotides when compared to the reference WIV04 sequence.	info	B.1.1.7	GRY
hCoV-19/Ukraine/Kyiv-PHC-0030/2021	EPI_ISL_1495138	2021-03-18	Europe / Ukraine / Kyiv	Human	Original			Nanopore MinION, Amplicon		NS8_Q27stop results in 78.5% truncation of the protein sequence. Gap of 19 nucleotides when compared to the reference sequence.	info	B.1.1.7	GRY
hCoV-19/Ukraine/Kyiv-PHC-0031/2021	EPI_ISL_1495139	2021-03-18	Europe / Ukraine / Kyiv	Human	Original			Nanopore MinION, Amplicon		NS8_K68stop results in 44.6% truncation of the protein sequence. NS8_Q27stop results in 78.5% truncation of the protein sequence. Gap of 19 nucleotides when compared to the reference sequence.	info	B.1.1.7	GRY
hCoV-19/Ukraine/Kyiv-PHC-0032/2021	EPI_ISL_1495140	2021-03-18	Europe / Ukraine / Kyiv	Human	Original			Nanopore MinION, Amplicon		NS8_K68stop results in 44.6% truncation of the protein sequence. NS8_Q27stop results in 78.5% truncation of the protein sequence. Gap of 19 nucleotides when compared to the reference sequence.	info	B.1.1.7	GRY
hCoV-19/Ukraine/Kyiv-PHC-0033/2021	EPI_ISL_1495141	2021-03-18	Europe / Ukraine / Kyiv	Human	Original			Nanopore MinION, Amplicon		NS8_K68stop results in 44.6% truncation of the protein sequence. NS8_Q27stop results in 78.5% truncation of the protein sequence. Gap of 19 nucleotides when compared to the reference sequence.	info	B.1.1.7	GRY
hCoV-19/Ukraine/Kyiv-PHC-0034/2021	EPI_ISL_1495142	2021-03-18	Europe / Ukraine / Kyiv	Human	Original			Nanopore MinION, Amplicon		NS8_Q27stop results in 78.5% truncation of the protein sequence. Gap of 19 nucleotides when compared to the reference sequence.	info	B.1.1.7	GRY
hCoV-19/Ukraine/Kyiv-PHC-0035/2021	EPI_ISL_1495143	2021-03-18	Europe / Ukraine / Kyiv	Human	Original			Nanopore MinION, Amplicon		NS8_K68stop results in 44.6% truncation of the protein sequence. NS8_Q27stop results in 78.5% truncation of the protein sequence. Gap of 19 nucleotides when compared to the reference sequence.	info	B.1.1.7	GRY
hCoV-19/Ukraine/HZ8-62574/2021	EPI_ISL_2934569	2021-06-24	Europe / Ukraine / Uzhorod	Human	Original			Ion Torrent		Gap of 13 nucleotides when compared to the reference sequence.	info	AY.122	GK
hCoV-19/Ukraine/HZ2-59758/2021	EPI_ISL_2934570	2021-05-21	Europe / Ukraine / Kherson	Human	Original			Ion Torrent		NSP6_L237stop results in 18.6% truncation of the protein sequence. NS8_K68stop results in 44.6% truncation of the protein sequence. NS8_Q27stop results in 78.5% truncation of the protein sequence. Gap of 88 nucleotides when compared to the reference sequence. %UniqueMutations 0.19%.	warn	B.1.1.7	GRY
hCoV-19/Ukraine/F6-104/2021	EPI_ISL_2934571	2021-06-14	Europe / Ukraine / Kyiv	Human	Original			Ion Torrent		NS8_K68stop results in 44.6% truncation of the protein sequence. NS8_Q27stop results in 78.5% truncation of the protein sequence. Gap of 18 nucleotides when compared to the reference sequence.	info	B.1.1.7	GRY
hCoV-19/Ukraine/F1-3/2021	EPI_ISL_2934572	2021-06-14	Europe / Ukraine / Kyiv	Human	Original			Ion Torrent		NS8_K68stop results in 44.6% truncation of the protein sequence. NS8_Q27stop results in 78.5% truncation of the protein sequence. Gap of 18 nucleotides when compared to the reference sequence.	info	B.1.1.7	GRY
hCoV-19/Ukraine/HZ4-60454/2021	EPI_ISL_2934573	2021-05-25	Europe / Ukraine / Sumy	Human	Original			Ion Torrent		NS8_Q27stop results in 78.5% truncation of the protein sequence. Gap of 18 nucleotides when compared to the reference sequence.	info	B.1.1.7	GRY
hCoV-19/Ukraine/G1-00/2021	EPI_ISL_2934574	2021-06-18	Europe / Ukraine / Kyiv	Human	Original			Ion Torrent		Gap of 13 nucleotides when compared to the reference sequence.	info	AY.122	GK
hCoV-19/Ukraine/F10-234/2021	EPI_ISL_2934575	2021-06-15	Europe / Ukraine / Kyiv	Human	Original			Ion Torrent		NSP6_C197stop results in 32.4% truncation of the protein sequence. NS8_K68stop results in 44.6% truncation of the protein sequence. NS8_Q27stop results in 78.5% truncation of the protein sequence. Gap of 135 nucleotides when compared to the reference sequence. %UniqueMutations 0.22%.	warn	B.1.1.7	GRY
hCoV-19/Ukraine/Kyiv-F2-6/2021	EPI_ISL_2966511	2021-06-15	Europe / Ukraine / Kyiv	Human	Original			Ion Torrent		Insertion of 1 nucleotide(s) found at refpos 28220 (FRAMESHIFT CONFIRMED BY THE SUBMITTER). NS8_K68stop results in 44.6% truncation of the protein sequence. NS8_Q27stop results in 78.5% truncation of the protein sequence. Gap of 18 nucleotides when compared to the reference sequence.	info	B.1.1.7	GRY
hCoV-19/Ukraine/Uzhorod-HZ7-62573/2021	EPI_ISL_2966512	2021-06-24	Europe / Ukraine / Uzhorod	Human	Original			Ion Torrent		Gap of 13 nucleotides when compared to the reference sequence.	info	AY.122	GK
hCoV-19/Ukraine/Kyiv-F5-14/2021	EPI_ISL_2966513	2021-06-15	Europe / Ukraine / Kyiv	Human	Original			Ion Torrent		Gap of 80 nucleotide(s) found at refpos 27683 (FRAMESHIFT CONFIRMED BY THE SUBMITTER). NS7a_ins96stopLSLIDFYLC results in 21.5% truncation of the protein sequence. NS8_Q27stop results in 78.5% truncation of the protein sequence. Gap of 99 nucleotides when compared to the reference sequence. %UniqueMutations 0.06%.	info	B.1.1.7	GRY
hCoV-19/Ukraine/UA-RIVM-21903/2020	EPI_ISL_3253254	2020-12-30	Europe / Ukraine / Ukraine	Human	Original			Nanopore MinION		Stretches of NNNs (1.78% of overall sequence). E without BLAST coverage.	warn	B.1	G
hCoV-19/Ukraine/UA-RIVM-21883/2020	EPI_ISL_3253255	2020-12-30	Europe / Ukraine / Ukraine	Human	Original			Nanopore MinION		NSP3_E1136stop results in 41.6% truncation of the protein sequence. E without BLAST coverage.	warn	B.1	G
hCoV-19/Ukraine/UA-RIVM-21885/2020	EPI_ISL_3253256	2020-12-29	Europe / Ukraine / Ukraine	Human	Original			Nanopore MinION		NS7a_L31stop results in 75.2% truncation of the protein sequence.	info	B.1.127	G
hCoV-19/Ukraine/UA-RIVM-21892/2020	EPI_ISL_3253257	2020-12-29	Europe / Ukraine / Ukraine	Human	Original			Nanopore MinION		Gap of 6 nucleotides when compared to the reference sequence.	info	B.1.258	G
hCoV-19/Ukraine/UA-RIVM-21912/2020	EPI_ISL_3253258	2020-12-29	Europe / Ukraine / Ukraine	Human	Original			Nanopore MinION		Gap of 18 nucleotides when compared to the reference sequence.	info	B.1.1.159	GR
hCoV-19/Ukraine/UA-RIVM-21879/2020	EPI_ISL_3253259	2020-12-29	Europe / Ukraine / Ukraine	Human	Original			Nanopore MinION		Gap of 12 nucleotides when compared to the reference sequence.	info	B.1.1.159	GR
hCoV-19/Ukraine/UA-RIVM-21880/2020	EPI_ISL_3253260	2020-12-31	Europe / Ukraine / Ukraine	Human	Original			Nanopore MinION		E without BLAST coverage.	warn	B.1	G
hCoV-19/Ukraine/UA-RIVM-21888/2020	EPI_ISL_3253261	2020-12-29	Europe / Ukraine / Ukraine	Human	Original			Nanopore MinION		E without BLAST coverage.	warn	B.1	G
hCoV-19/Ukraine/UA-RIVM-21896/2020	EPI_ISL_3253262	2020-12-30	Europe / Ukraine / Ukraine	Human	Original			Nanopore MinION		E without BLAST coverage.	warn	B.1.1	GR
hCoV-19/Ukraine/UA-RIVM-21905/2020	EPI_ISL_3253263	2020-12-31	Europe / Ukraine / Ukraine	Human	Original			Nanopore MinION		E without BLAST coverage.	warn	B.1.127	G
hCoV-19/Ukraine/UA-RIVM-21913/2020	EPI_ISL_3253264	2020-12-29	Europe / Ukraine / Ukraine	Human	Original			Nanopore MinION		E without BLAST coverage.	warn	B.1	G
hCoV-19/Ukraine/UA-RIVM-46426/2021	EPI_ISL_3253265	2021-01-04	Europe / Ukraine / Ukraine	Human	Original			Nanopore MinION		E without BLAST coverage.	warn	B.1	G
hCoV-19/Ukraine/UA-RIVM-21878/2020	EPI_ISL_3253266	2020-12-29	Europe / Ukraine / Ukraine	Human	Original			Nanopore MinION				B.1.243	G
hCoV-19/Ukraine/UA-RIVM-21881/2020	EPI_ISL_3253267	2020-12-30	Europe / Ukraine / Ukraine	Human	Original			Nanopore MinION				B.1.127	G
hCoV-19/Ukraine/UA-RIVM-21882/2020	EPI_ISL_3253268	2020-12-31	Europe / Ukraine / Ukraine	Human	Original			Nanopore MinION				B.1.221	G
hCoV-19/Ukraine/UA-RIVM-21884/2020	EPI_ISL_3253269	2020-12-30	Europe / Ukraine / Ukraine	Human	Original			Nanopore MinION				B.1.1	GR
hCoV-19/Ukraine/UA-RIVM-46420/2021	EPI_ISL_3253270	2021-01-05	Europe / Ukraine / Ukraine	Human	Original			Nanopore MinION				B.1.1.159	GR
hCoV-19/Ukraine/UA-RIVM-21886/2020	EPI_ISL_3253271	2020-12-30	Europe / Ukraine / Ukraine	Human	Original			Nanopore MinION				B.1	GV
hCoV-19/Ukraine/UA-RIVM-21887/2020	EPI_ISL_3253272	2020-12-30	Europe / Ukraine / Ukraine	Human	Original			Nanopore MinION				B.1.131	G
hCoV-19/Ukraine/UA-RIVM-21889/2020	EPI_ISL_3253273	2020-12-29	Europe / Ukraine / Ukraine	Human	Original			Nanopore MinION				B.1.1.159	GR
hCoV-19/Ukraine/UA-RIVM-46421/2021	EPI_ISL_3253274	2021-01-02	Europe / Ukraine / Ukraine	Human	Original			Nanopore MinION				B.1.127	G
hCoV-19/Ukraine/UA-RIVM-46422/2021	EPI_ISL_3253275	2021-01-05	Europe / Ukraine / Ukraine	Human	Original			Nanopore MinION				B.1.1.159	GR
hCoV-19/Ukraine/UA-RIVM-21890/2020	EPI_ISL_3253276	2020-12-30	Europe / Ukraine / Ukraine	Human	Original			Nanopore MinION				B.1.177.44	GV
hCoV-19/Ukraine/UA-RIVM-21891/2020	EPI_ISL_3253277	2020-12-31	Europe / Ukraine / Ukraine	Human	Original			Nanopore MinION				B.1	GV
hCoV-19/Ukraine/UA-RIVM-21893/2020	EPI_ISL_3253278	2020-12-29	Europe / Ukraine / Ukraine	Human	Original			Nanopore MinION				B.1.1.243	GR
hCoV-19/Ukraine/UA-RIVM-46423/2021	EPI_ISL_3253279	2021-01-02	Europe / Ukraine / Ukraine	Human	Original			Nanopore MinION				B.1.127	G
hCoV-19/Ukraine/UA-RIVM-21894/2020	EPI_ISL_3253280	2020-12-29	Europe / Ukraine / Ukraine	Human	Original			Nanopore MinION				B.1.1.325	GR
hCoV-19/Ukraine/UA-RIVM-21895/2020	EPI_ISL_3253281	2020-12-31	Europe / Ukraine / Ukraine	Human	Original			Nanopore MinION				B.1.131	G
hCoV-19/Ukraine/UA-RIVM-21898/2020	EPI_ISL_3253282	2020-12-29	Europe / Ukraine / Ukraine	Human	Original			Nanopore MinION				B.1.1.243	GR
hCoV-19/Ukraine/UA-RIVM-21899/2020	EPI_ISL_3253283	2020-12-29	Europe / Ukraine / Ukraine	Human	Original			Nanopore MinION				B.1.221	G
hCoV-19/Ukraine/UA-RIVM-21900/2020	EPI_ISL_3253284	2020-12-30	Europe / Ukraine / Ukraine	Human	Original			Nanopore MinION				B.1.127	G
hCoV-19/Ukraine/UA-RIVM-21901/2020	EPI_ISL_3253285	2020-12-31	Europe / Ukraine / Ukraine	Human	Original			Nanopore MinION				B.1.1.311	GR
hCoV-19/Ukraine/UA-RIVM-21902/2020	EPI_ISL_3253286	2020-12-30	Europe / Ukraine / Ukraine	Human	Original			Nanopore MinION				B.1.127	G
hCoV-19/Ukraine/UA-RIVM-46424/2021	EPI_ISL_3253287	2021-01-02	Europe / Ukraine / Ukraine	Human	Original			Nanopore MinION				B.1.1.159	GR
hCoV-19/Ukraine/UA-RIVM-21906/2020	EPI_ISL_3253288	2020-12-30	Europe / Ukraine / Ukraine	Human	Original			Nanopore MinION				B.1.1	GR
hCoV-19/Ukraine/UA-RIVM-21907/2020	EPI_ISL_3253289	2020-12-31	Europe / Ukraine / Ukraine	Human	Original			Nanopore MinION				B.1.1.159	GR
hCoV-19/Ukraine/UA-RIVM-21908/2020	EPI_ISL_3253290	2020-12-30	Europe / Ukraine / Ukraine	Human	Original			Nanopore MinION				B.1	G
hCoV-19/Ukraine/UA-RIVM-21918/2020	EPI_ISL_3253291	2020-12-30	Europe / Ukraine / Ukraine	Human	Original			Nanopore MinION				B.1.1.1	GR
hCoV-19/Ukraine/UA-RIVM-21909/2020	EPI_ISL_3253292	2020-12-31	Europe / Ukraine / Ukraine	Human	Original			Nanopore MinION				B.1.127	G
hCoV-19/Ukraine/UA-RIVM-21910/2020	EPI_ISL_3253293	2020-12-30	Europe / Ukraine / Ukraine	Human	Original			Nanopore MinION				B.1	G
hCoV-19/Ukraine/UA-RIVM-21914/2020	EPI_ISL_3253294	2020-12-31	Europe / Ukraine / Ukraine	Human	Original			Nanopore MinION				B.1.127	G
hCoV-19/Ukraine/UA-RIVM-21915/2020	EPI_ISL_3253295	2020-12-30	Europe / Ukraine / Ukraine	Human	Original			Nanopore MinION				B.1.1.1	GR
hCoV-19/Ukraine/UA-RIVM-21916/2020	EPI_ISL_3253296	2020-12-31	Europe / Ukraine / Ukraine	Human	Original			Nanopore MinION				B.1.1	GR
hCoV-19/Ukraine/UA-RIVM-21917/2020	EPI_ISL_3253297	2020-12-31	Europe / Ukraine / Ukraine	Human	Original			Nanopore MinION				B.1.1.159	GR
hCoV-19/Ukraine/70-65180/2021	EPI_ISL_3262118	2021-06-10	Europe / Ukraine / Mariupol	Human	Original			Ion Torrent		NS8_Q27stop results in 78.5% truncation of the protein sequence. Gap of 22 nucleotides when compared to the reference sequence.	info	B.1.1.7	GR
hCoV-19/Ukraine/11-62711/2021	EPI_ISL_3262119	2021-07-13	Europe / Ukraine / Kyiv	Human	Original			Ion Torrent		Insertion of 1 nucleotides when compared to the reference sequence. Gap of 12 nucleotides when compared to the reference sequence.	info	AY.122	GK
hCoV-19/Ukraine/20-62720/2021	EPI_ISL_3262120	2021-07-06	Europe / Ukraine / Lutsk	Human	Original			Ion Torrent		Gap of 12 nucleotides when compared to the reference sequence.	info	AY.122	GK
hCoV-19/Ukraine/16-62716/2021	EPI_ISL_3262121	2021-07-12	Europe / Ukraine / Kyiv	Human	Original			Ion Torrent		Gap of 13 nucleotides when compared to the reference sequence.	info	AY.122	GK
hCoV-19/Ukraine/42-62254/2021	EPI_ISL_3262122	2021-06-17	Europe / Ukraine / Poltava	Human	Original			Ion Torrent		NS8_Q27stop results in 78.5% truncation of the protein sequence. Gap of 19 nucleotides when compared to the reference sequence.	info	B.1.1.7	GR
hCoV-19/Ukraine/44-62269/2021	EPI_ISL_3262123	2021-06-22	Europe / Ukraine / Poltava	Human	Original			Ion Torrent		Gap of 12 nucleotides when compared to the reference sequence.	info	AY.122	GK
hCoV-19/Ukraine/54-62366/2021	EPI_ISL_3262124	2021-06-21	Europe / Ukraine / Odesa	Human	Original			Ion Torrent		NS8_K68stop results in 44.6% truncation of the protein sequence. NS8_Q27stop results in 78.5% truncation of the protein sequence. Gap of 19 nucleotides when compared to the reference sequence.	info	B.1.1.7	GR
hCoV-19/Ukraine/41-62250/2021	EPI_ISL_3262125	2021-06-15	Europe / Ukraine / Poltava	Human	Original			Ion Torrent		NS8_K68stop results in 44.6% truncation of the protein sequence. NS8_Q27stop results in 78.5% truncation of the protein sequence. Gap of 19 nucleotides when compared to the reference sequence.	info	B.1.1.7	GR
hCoV-19/Ukraine/36-62199/2021	EPI_ISL_3262126	2021-06-22	Europe / Ukraine / Dnipro	Human	Original			Ion Torrent		Gap of 12 nucleotides when compared to the reference sequence.	info	AY.106	GK
hCoV-19/Ukraine/30-62142/2021	EPI_ISL_3262127	2021-06-16	Europe / Ukraine / Khmelnytskyi	Human	Original			Ion Torrent		NS8_K68stop results in 44.6% truncation of the protein sequence. NS8_Q27stop results in 78.5% truncation of the protein sequence. Gap of 18 nucleotides when compared to the reference sequence.	info	B.1.1.7	GR
hCoV-19/Ukraine/40-62246/2021	EPI_ISL_3262128	2021-06-17	Europe / Ukraine / Dnipro	Human	Original			Ion Torrent		Gap of 13 nucleotides when compared to the reference sequence.	info	B.1.617.2	GK
hCoV-19/Ukraine/13-62717/2021	EPI_ISL_3262129	2021-07-13	Europe / Ukraine / Kyiv	Human	Original			Ion Torrent		Gap of 13 nucleotides when compared to the reference sequence.	info	AY.122	GK
hCoV-19/Ukraine/31-62149/2021	EPI_ISL_3262130	2021-06-08	Europe / Ukraine / Cherkasy	Human	Original			Ion Torrent		NS8_K68stop results in 44.6% truncation of the protein sequence. NS8_Q27stop results in 78.5% truncation of the protein sequence. Gap of 19 nucleotides when compared to the reference sequence.	info	B.1.1.7	GR
hCoV-19/Ukraine/59-62378/2021	EPI_ISL_3262131	2021-06-17	Europe / Ukraine / Khmelnytskyi	Human	Original			Ion Torrent		NS8_K68stop results in 44.6% truncation of the protein sequence. NS8_Q27stop results in 78.5% truncation of the protein sequence. Gap of 19 nucleotides when compared to the reference sequence.	info	B.1.1.7	GR
hCoV-19/Ukraine/28-62122/2021	EPI_ISL_3262132	2021-06-13	Europe / Ukraine / Khmelnytskyi	Human	Original			Ion Torrent		NS8_Q27stop results in 78.5% truncation of the protein sequence. Gap of 19 nucleotides when compared to the reference sequence.	info	B.1.1.7	GR
hCoV-19/Ukraine/17-62717/2021	EPI_ISL_3262133	2021-07-12	Europe / Ukraine / Kyiv	Human	Original			Ion Torrent		Gap of 13 nucleotides when compared to the reference sequence.	info	AY.122	GK
hCoV-19/Ukraine/56-62372/2021	EPI_ISL_3262134	2021-06-14	Europe / Ukraine / Cherkasy	Human	Original			Ion Torrent		NS7a_Q62stop results in 49.6% truncation of the protein sequence. NS8_Q27stop results in 78.5% truncation of the protein sequence. Gap of 53 nucleotides when compared to the reference sequence.	warn	B.1.1.7	GR
hCoV-19/Ukraine/39-62235/2021	EPI_ISL_3262135	2021-06-23	Europe / Ukraine / Dnipro	Human	Original			Ion Torrent		NS8_Q27stop results in 78.5% truncation of the protein sequence. Gap of 18 nucleotides when compared to the reference sequence.	info	B.1.1.7	GR
hCoV-19/Ukraine/09-62679/2021	EPI_ISL_3262136	2021-07-07	Europe / Ukraine / Kyiv	Human	Original			Ion Torrent		Gap of 13 nucleotides when compared to the reference sequence.	info	AY.102	GK
hCoV-19/Ukraine/57-62374/2021	EPI_ISL_3262137	2021-06-14	Europe / Ukraine / Cherkasy	Human	Original			Ion Torrent		NS8_Q27stop results in 78.5% truncation of the protein sequence. NS8_E106stop results in 13.2% truncation of the protein sequence. Gap of 19 nucleotides when compared to the reference sequence.	info	B.1.1.7	GR
hCoV-19/Ukraine/22-62723/2021	EPI_ISL_3262138	2021-07-05	Europe / Ukraine / Lutsk	Human	Original			Ion Torrent		Gap of 13 nucleotides when compared to the reference sequence.	info	AY.68	GK
hCoV-19/Ukraine/UA-RIVM-21911/2020	EPI_ISL_3314947	2020-12-31	Europe / Ukraine / Ukraine	Human	Original			Nanopore MinION		Insertion of 2 nucleotide(s) found at refpos 28251 (frameshift confirmed by the submitter).	warn	B.1.1	GR
hCoV-19/Ukraine/UA-RIVM-21897/2020	EPI_ISL_3314948	2020-12-29	Europe / Ukraine / Ukraine	Human	Original			Nanopore MinION		Gap of 4 nucleotide(s) found at refpos 26158 (frameshift confirmed by the submitter).	warn	B.1.127	G
hCoV-19/Ukraine/UA-RIVM-21904/2020	EPI_ISL_3314949	2020-12-29	Europe / Ukraine / Ukraine	Human	Original			Nanopore MinION		Gap of 4 nucleotide(s) found at refpos 26158 (frameshift confirmed by the submitter).	warn	B.1.127	G
hCoV-19/Ukraine/D002/2021	EPI_ISL_3527830	2021-01-14	Europe / Ukraine / Kyiv	Human	Original	Oropharyngeal swab		Illumina Miseq		Insertion of 1 nucleotide(s) found at refpos 6696 (FRAMESHIFT). Insertion of 1 nucleotide(s) at refpos 6696 occurred >=100 times in >=10 locations. Insertion of 2 nucleotide(s) found at refpos 21525 (FRAMESHIFT). Insertion of 4 nucleotide(s) found at refpos 25370 (FRAMESHIFT). Insertion of 1 nucleotide(s) found at refpos 26449 (FRAMESHIFT). Insertion of 1 nucleotide(s) found at refpos 27039 (FRAM…	warn	B.1	O
hCoV-19/Ukraine/HCL021165512001/2020	EPI_ISL_4260382	2020-11-22	Europe / Ukraine / Kyiv	Human	Original			Illumina NextSeq				B.1.1.351	GR
hCoV-19/Ukraine/HCL021165909501/2021	EPI_ISL_4260384	2021-01-12	Europe / Ukraine / Kyiv	Human	Original			Illumina NextSeq				B.1.1.485	GR
hCoV-19/Ukraine/HCL021165913401/2021	EPI_ISL_4260386	2021-03-26	Europe / Ukraine / Kyiv	Human	Original			Illumina NextSeq		NS8_K68stop results in 44.6% truncation of the protein sequence. NS8_Q27stop results in 78.5% truncation of the protein sequence. Gap of 19 nucleotides when compared to the reference WIV04 sequence.	info	B.1.1.7	GR
hCoV-19/Ukraine/HCL021165795701/2021	EPI_ISL_4260388	2021-02-22	Europe / Ukraine / Kyiv	Human	Original			Illumina NextSeq				B.1.1.374	GR
hCoV-19/Ukraine/HCL021165525101/2021	EPI_ISL_4260390	2021-02-22	Europe / Ukraine / Kyiv	Human	Original			Illumina NextSeq		NS8_Q27stop results in 78.5% truncation of the protein sequence. Gap of 19 nucleotides when compared to the reference WIV04 sequence.	info	B.1.1.7	GR
hCoV-19/Ukraine/HCL021165521701/2021	EPI_ISL_4260392	2021-02-22	Europe / Ukraine / Kyiv	Human	Original			Illumina NextSeq		Stretches of NNNs (1.47% of overall sequence).	warn	B.1.1.351	GR
hCoV-19/Ukraine/HCL021165520101/2021	EPI_ISL_4260393	2021-02-25	Europe / Ukraine / Kyiv	Human	Original			Illumina NextSeq		NS8_K68stop results in 44.6% truncation of the protein sequence. NS8_Q27stop results in 78.5% truncation of the protein sequence. Gap of 19 nucleotides when compared to the reference WIV04 sequence.	info	B.1.1.7	GR
hCoV-19/Ukraine/HCL021165518001/2021	EPI_ISL_4260395	2021-02-25	Europe / Ukraine / Kyiv	Human	Original			Illumina NextSeq		NS8_K68stop results in 44.6% truncation of the protein sequence. NS8_Q27stop results in 78.5% truncation of the protein sequence. Gap of 19 nucleotides when compared to the reference WIV04 sequence.	info	B.1.1.7	GR
hCoV-19/Ukraine/HCL021165516301/2021	EPI_ISL_4260396	2021-03-09	Europe / Ukraine / Kyiv	Human	Original			Illumina NextSeq		NS8_Q27stop results in 78.5% truncation of the protein sequence. Gap of 19 nucleotides when compared to the reference WIV04 sequence.	info	B.1.1.7	GR
hCoV-19/Ukraine/HCL021165513901/2020	EPI_ISL_4260398	2020-11-24	Europe / Ukraine / Kyiv	Human	Original			Illumina NextSeq				B.1.1.243	GR
hCoV-19/Ukraine/HCL021165799401/2021	EPI_ISL_4260400	2021-02-21	Europe / Ukraine / Kyiv	Human	Original			Illumina NextSeq		NS8_K68stop results in 44.6% truncation of the protein sequence. NS8_Q27stop results in 78.5% truncation of the protein sequence. Gap of 19 nucleotides when compared to the reference WIV04 sequence.	info	B.1.1.7	GR
hCoV-19/Ukraine/HCL021165500501/2021	EPI_ISL_4260402	2021-02-22	Europe / Ukraine / Dnipro	Human	Original			Illumina NextSeq		NS8_Q27stop results in 78.5% truncation of the protein sequence. Gap of 19 nucleotides when compared to the reference WIV04 sequence.	info	B.1.1.7	GR
hCoV-19/Ukraine/HCL021165505601/2021	EPI_ISL_4260404	2021-02-22	Europe / Ukraine / Dnipro	Human	Original			Illumina NextSeq		NS8_Q27stop results in 78.5% truncation of the protein sequence. Gap of 19 nucleotides when compared to the reference WIV04 sequence.	info	B.1.1.7	GR
hCoV-19/Ukraine/HCL021165507601/2021	EPI_ISL_4260406	2021-02-22	Europe / Ukraine / Dnipro	Human	Original			Illumina NextSeq				B.1.1.398	GR
hCoV-19/Ukraine/HCL021165509501/2021	EPI_ISL_4260408	2021-02-22	Europe / Ukraine / Dnipro	Human	Original			Illumina NextSeq		NS8_K68stop results in 44.6% truncation of the protein sequence. NS8_Q27stop results in 78.5% truncation of the protein sequence. Gap of 19 nucleotides when compared to the reference WIV04 sequence.	info	B.1.1.7	GR
hCoV-19/Ukraine/HCL021165805401/2021	EPI_ISL_4260410	2021-05-14	Europe / Ukraine / Dnipro	Human	Original			Illumina NextSeq		Insertion of 3 nucleotides when compared to the reference WIV04 sequence. Gap of 9 nucleotides when compared to the reference WIV04 sequence.	info	B.1.1.523	GR
hCoV-19/Ukraine/HCL021165809701/2021	EPI_ISL_4260411	2021-05-14	Europe / Ukraine / Dnipro	Human	Original			Illumina NextSeq		NS8_Q27stop results in 78.5% truncation of the protein sequence. Gap of 19 nucleotides when compared to the reference WIV04 sequence.	info	B.1.1.7	GR
hCoV-19/Ukraine/HCL021165813801/2021	EPI_ISL_4260413	2021-05-14	Europe / Ukraine / Dnipro	Human	Original			Illumina NextSeq		NS8_Q27stop results in 78.5% truncation of the protein sequence. Gap of 19 nucleotides when compared to the reference WIV04 sequence.	info	B.1.1.7	GR
hCoV-19/Ukraine/HCL021165818701/2021	EPI_ISL_4260414	2021-05-14	Europe / Ukraine / Dnipro	Human	Original			Illumina NextSeq		NS8_Q27stop results in 78.5% truncation of the protein sequence. Gap of 19 nucleotides when compared to the reference WIV04 sequence.	info	B.1.1.7	GR
hCoV-19/Ukraine/HCL021165827901/2021	EPI_ISL_4260416	2021-05-17	Europe / Ukraine / Dnipro	Human	Original			Illumina NextSeq		NS8_Q27stop results in 78.5% truncation of the protein sequence. Gap of 19 nucleotides when compared to the reference WIV04 sequence.	info	B.1.1.7	GR
hCoV-19/Ukraine/HCL021165832901/2021	EPI_ISL_4260418	2021-05-17	Europe / Ukraine / Dnipro	Human	Original			Illumina NextSeq		NS8_K68stop results in 44.6% truncation of the protein sequence. NS8_Q27stop results in 78.5% truncation of the protein sequence. Gap of 19 nucleotides when compared to the reference WIV04 sequence.	info	B.1.1.7	GR
hCoV-19/Ukraine/HCL021165839901/2021	EPI_ISL_4260420	2021-05-17	Europe / Ukraine / Dnipro	Human	Original			Illumina NextSeq		NS8_K68stop results in 44.6% truncation of the protein sequence. NS8_Q27stop results in 78.5% truncation of the protein sequence. Gap of 19 nucleotides when compared to the reference WIV04 sequence.	info	B.1.1.7	GR
hCoV-19/Ukraine/HCL021165852801/2021	EPI_ISL_4260424	2021-05-18	Europe / Ukraine / Dnipro	Human	Original			Illumina NextSeq		NS8_K68stop results in 44.6% truncation of the protein sequence. NS8_Q27stop results in 78.5% truncation of the protein sequence. Gap of 19 nucleotides when compared to the reference WIV04 sequence.	info	B.1.1.7	GR
hCoV-19/Ukraine/HCL021165869401/2021	EPI_ISL_4260427	2021-05-18	Europe / Ukraine / Dnipro	Human	Original			Illumina NextSeq		NS8_K68stop results in 44.6% truncation of the protein sequence. NS8_Q27stop results in 78.5% truncation of the protein sequence. Gap of 19 nucleotides when compared to the reference WIV04 sequence.	info	B.1.1.7	GR
hCoV-19/Ukraine/HCL021165873001/2021	EPI_ISL_4260429	2021-05-20	Europe / Ukraine / Dnipro	Human	Original			Illumina NextSeq		NS8_Q27stop results in 78.5% truncation of the protein sequence. Gap of 19 nucleotides when compared to the reference WIV04 sequence.	info	B.1.1.7	GR
hCoV-19/Ukraine/HCL021165876501/2021	EPI_ISL_4260430	2021-05-20	Europe / Ukraine / Dnipro	Human	Original			Illumina NextSeq		NS8_K68stop results in 44.6% truncation of the protein sequence. NS8_Q27stop results in 78.5% truncation of the protein sequence. Gap of 19 nucleotides when compared to the reference WIV04 sequence.	info	B.1.1.7	GR
hCoV-19/Ukraine/HCL021165879401/2021	EPI_ISL_4260432	2021-05-21	Europe / Ukraine / Dnipro	Human	Original			Illumina NextSeq		NS8_K68stop results in 44.6% truncation of the protein sequence. NS8_Q27stop results in 78.5% truncation of the protein sequence. Gap of 19 nucleotides when compared to the reference WIV04 sequence.	info	B.1.1.7	GR
hCoV-19/Ukraine/HCL021165882401/2021	EPI_ISL_4260433	2021-05-21	Europe / Ukraine / Dnipro	Human	Original			Illumina NextSeq		NS8_Q27stop results in 78.5% truncation of the protein sequence. Gap of 19 nucleotides when compared to the reference WIV04 sequence.	info	B.1.1.7	GR
hCoV-19/Ukraine/HCL021165885601/2021	EPI_ISL_4260435	2021-05-24	Europe / Ukraine / Dnipro	Human	Original			Illumina NextSeq		NS8_K68stop results in 44.6% truncation of the protein sequence. NS8_Q27stop results in 78.5% truncation of the protein sequence. Gap of 19 nucleotides when compared to the reference WIV04 sequence.	info	B.1.1.7	GR
hCoV-19/Ukraine/HCL021165888901/2021	EPI_ISL_4260436	2021-05-24	Europe / Ukraine / Dnipro	Human	Original			Illumina NextSeq		NS8_Q27stop results in 78.5% truncation of the protein sequence. Gap of 19 nucleotides when compared to the reference WIV04 sequence.	info	B.1.1.7	GR
hCoV-19/Ukraine/HCL021165891401/2021	EPI_ISL_4260438	2021-05-24	Europe / Ukraine / Dnipro	Human	Original			Illumina NextSeq		NS8_K68stop results in 44.6% truncation of the protein sequence. NS8_Q27stop results in 78.5% truncation of the protein sequence. Gap of 19 nucleotides when compared to the reference WIV04 sequence.	info	B.1.1.7	GR
hCoV-19/Ukraine/HCL021165900901/2021	EPI_ISL_4260440	2021-05-25	Europe / Ukraine / Dnipro	Human	Original			Illumina NextSeq		NS8_K68stop results in 44.6% truncation of the protein sequence. NS8_Q27stop results in 78.5% truncation of the protein sequence. Gap of 19 nucleotides when compared to the reference WIV04 sequence.	info	B.1.1.7	GR
hCoV-19/Ukraine/HCL021165905301/2021	EPI_ISL_4260442	2021-05-25	Europe / Ukraine / Dnipro	Human	Original			Illumina NextSeq		NS8_K68stop results in 44.6% truncation of the protein sequence. NS8_Q27stop results in 78.5% truncation of the protein sequence. Gap of 19 nucleotides when compared to the reference WIV04 sequence.	info	B.1.1.7	GR
hCoV-19/Ukraine/HCL021165894701/2021	EPI_ISL_4260444	2021-05-24	Europe / Ukraine / Dnipro	Human	Original			Illumina NextSeq		NS8_K68stop results in 44.6% truncation of the protein sequence. NS8_Q27stop results in 78.5% truncation of the protein sequence. Gap of 19 nucleotides when compared to the reference WIV04 sequence.	info	B.1.1.7	GR
hCoV-19/Ukraine/HCL021165857001/2021	EPI_ISL_4260445	2021-05-18	Europe / Ukraine / Dnipro	Human	Original			Illumina NextSeq		NS8_Q27stop results in 78.5% truncation of the protein sequence. Gap of 19 nucleotides when compared to the reference WIV04 sequence.	info	B.1.1.7	GR
hCoV-19/Ukraine/HCL021165488001/2021	EPI_ISL_4260449	2021-05-17	Europe / Ukraine / Khmelnytskyi	Human	Original			Illumina NextSeq		NS8_K68stop results in 44.6% truncation of the protein sequence. NS8_Q27stop results in 78.5% truncation of the protein sequence. Gap of 25 nucleotides when compared to the reference WIV04 sequence.	info	B.1.1.7	GR
hCoV-19/Ukraine/HCL021165478101/2021	EPI_ISL_4260450	2021-05-17	Europe / Ukraine / Khmelnytskyi	Human	Original			Illumina NextSeq		NS8_K68stop results in 44.6% truncation of the protein sequence. NS8_Q27stop results in 78.5% truncation of the protein sequence. Gap of 25 nucleotides when compared to the reference WIV04 sequence.	info	B.1.1.7	GR
hCoV-19/Ukraine/06-62592-1/2021	EPI_ISL_4440036	2021-06-26	Europe / Ukraine / Rivne	Human	Original			Ion Torrent				B.1.1.159	GR
hCoV-19/Ukraine/07-62592-4/2021	EPI_ISL_4440039	2021-06-14	Europe / Ukraine / Rivne	Human	Original			Ion Torrent				B.1.1.159	GR
hCoV-19/Ukraine/10-62710/2021	EPI_ISL_4440042	2021-07-13	Europe / Ukraine / Kyiv	Human	Original			Ion Torrent		Stretches of NNNs (1.02% of overall sequence). NS7a_Q62stop results in 49.6% truncation of the protein sequence. NS8_Q27stop results in 78.5% truncation of the protein sequence. Gap of 19 nucleotides when compared to the reference WIV04 sequence.	warn	B.1.1.7	GR
hCoV-19/Ukraine/14-62714/2021	EPI_ISL_4440044	2021-07-13	Europe / Ukraine / Kyiv	Human	Original			Ion Torrent		Stretches of NNNs (1.83% of overall sequence). Insertion of 1 nucleotide(s) found at refpos 5945 (FRAMESHIFT not confirmed by the submitter). Insertion of 1 nucleotide(s) found at refpos 17619 (FRAMESHIFT not confirmed by the submitter). Gap of 1 nucleotide(s) found at refpos 21818 (FRAMESHIFT not confirmed by the submitter). Gap of 1 nucleotide(s) at refpos 21818 was previously seen. Spike_C136s…	warn	AY.122	GK
hCoV-19/Ukraine/15-62715/2021	EPI_ISL_4440046	2021-07-12	Europe / Ukraine / Kyiv	Human	Original			Ion Torrent		Gap of 25 nucleotide(s) found at refpos 21813 (FRAMESHIFT not confirmed by the submitter). Gap of 37 nucleotides when compared to the reference WIV04 sequence.	warn	AY.122	GK
hCoV-19/Ukraine/18-62718/2021	EPI_ISL_4440048	2021-07-12	Europe / Ukraine / Kyiv	Human	Original			Ion Torrent		Gap of 13 nucleotides when compared to the reference WIV04 sequence.	info	AY.122	GK
hCoV-19/Ukraine/21-62721/2021	EPI_ISL_4440053	2021-07-06	Europe / Ukraine / Lutsk	Human	Original			Ion Torrent		NS7a_I110stop results in 9.9% truncation of the protein sequence. NS7a_S98stop results in 19.8% truncation of the protein sequence. NS7a_I103stop results in 15.7% truncation of the protein sequence. Gap of 85 nucleotides when compared to the reference WIV04 sequence. %UniqueMutations 0.06%.	warn	AY.46	GK
hCoV-19/Ukraine/24-62725/2021	EPI_ISL_4440055	2021-07-06	Europe / Ukraine / Lutsk	Human	Original			Ion Torrent		Gap of 72 nucleotides when compared to the reference WIV04 sequence.	warn	B.1.1.7	GK
hCoV-19/Ukraine/25-62726/2021	EPI_ISL_4440057	2021-07-06	Europe / Ukraine / Lutsk	Human	Original			Ion Torrent		Gap of 12 nucleotides when compared to the reference WIV04 sequence.	info	B.1.617.2	GK
hCoV-19/Ukraine/26-62727/2021	EPI_ISL_4440060	2021-07-07	Europe / Ukraine / Lutsk	Human	Original			Ion Torrent		Gap of 13 nucleotides when compared to the reference WIV04 sequence.	info	B.1.617.2	GK
hCoV-19/Ukraine/27-62728/2021	EPI_ISL_4440062	2021-07-07	Europe / Ukraine / Lutsk	Human	Original			Ion Torrent		Gap of 12 nucleotides when compared to the reference WIV04 sequence.	info	AY.43	GK
hCoV-19/Ukraine/29-62125/2021	EPI_ISL_4440064	2021-06-16	Europe / Ukraine / Khmelnytskyi	Human	Original			Ion Torrent		NS8_Q27stop results in 78.5% truncation of the protein sequence. Gap of 49 nucleotides when compared to the reference WIV04 sequence.	warn	B.1.1.7	GR
hCoV-19/Ukraine/32-62152/2021	EPI_ISL_4440066	2021-06-17	Europe / Ukraine / Khmelnytskyi	Human	Original			Ion Torrent		NS8_Q27stop results in 78.5% truncation of the protein sequence. Gap of 18 nucleotides when compared to the reference WIV04 sequence.	info	B.1.1.7	GR
hCoV-19/Ukraine/33-62164/2021	EPI_ISL_4440068	2021-06-18	Europe / Ukraine / Khmelnytskyi	Human	Original			Ion Torrent		Gap of 13 nucleotides when compared to the reference WIV04 sequence.	info	AY.122	GK
hCoV-19/Ukraine/37-62200/2021	EPI_ISL_4440071	2021-06-22	Europe / Ukraine / Dnipro	Human	Original			Ion Torrent		Insertion of 2 nucleotide(s) found at refpos 9797 (FRAMESHIFT not confirmed by the submitter). NSP4_L422stop results in 15.8% truncation of the protein sequence. Gap of 91 nucleotides when compared to the reference WIV04 sequence. %UniqueMutations 0.07%.	warn	AY.106	GK
hCoV-19/Ukraine/38-62208/2021	EPI_ISL_4440073	2021-06-22	Europe / Ukraine / Dnipro	Human	Original			Ion Torrent		Gap of 37 nucleotide(s) found at refpos 21396 (FRAMESHIFT not confirmed by the submitter). Gap of 2 nucleotide(s) found at refpos 26159 (FRAMESHIFT not confirmed by the submitter). Gap of 2 nucleotide(s) at refpos 26159 was previously seen. NS8_K68stop results in 44.6% truncation of the protein sequence. NS8_Q27stop results in 78.5% truncation of the protein sequence. Insertion of 3 nucleotides w…	warn	B.1.1.7	GR
hCoV-19/Ukraine/43-62266/2021	EPI_ISL_4440075	2021-06-22	Europe / Ukraine / Poltava	Human	Original			Ion Torrent		Gap of 12 nucleotides when compared to the reference WIV04 sequence. %UniqueMutations 0.11%.	warn	B.1	GR
hCoV-19/Ukraine/47-62349/2021	EPI_ISL_4440078	2021-06-21	Europe / Ukraine / Odesa	Human	Original			Ion Torrent		Gap of 13 nucleotides when compared to the reference WIV04 sequence.	info	AY.122	GK
hCoV-19/Ukraine/50-62352/2021	EPI_ISL_4440080	2021-06-21	Europe / Ukraine / Odesa	Human	Original			Ion Torrent		Gap of 12 nucleotides when compared to the reference WIV04 sequence.	info	AY.99	GK
hCoV-19/Ukraine/51-62353/2021	EPI_ISL_4440082	2021-06-21	Europe / Ukraine / Odesa	Human	Original			Ion Torrent		Stretches of NNNs (3.17% of overall sequence). NSP2_L549stop results in 14.1% truncation of the protein sequence. Insertion of 6 nucleotides when compared to the reference WIV04 sequence. Gap of 426 nucleotides when compared to the reference WIV04 sequence.	warn	AY.75	G
hCoV-19/Ukraine/52-62364/2021	EPI_ISL_4440084	2021-06-21	Europe / Ukraine / Odesa	Human	Original			Ion Torrent		NS8_K68stop results in 44.6% truncation of the protein sequence. NS8_Q27stop results in 78.5% truncation of the protein sequence. Gap of 18 nucleotides when compared to the reference WIV04 sequence.	info	B.1.1.7	GR
hCoV-19/Ukraine/53-62365/2021	EPI_ISL_4440087	2021-06-21	Europe / Ukraine / Odesa	Human	Original			Ion Torrent		NS8_K68stop results in 44.6% truncation of the protein sequence. NS8_Q27stop results in 78.5% truncation of the protein sequence. Insertion of 1 nucleotides when compared to the reference WIV04 sequence. Gap of 339 nucleotides when compared to the reference WIV04 sequence. NSP11 without BLAST coverage.	warn	B.1.1.7	GR
hCoV-19/Ukraine/58-62375/2021	EPI_ISL_4440089	2021-06-14	Europe / Ukraine / Cherkasy	Human	Original			Ion Torrent		NS8_Q27stop results in 78.5% truncation of the protein sequence. Gap of 251 nucleotides when compared to the reference WIV04 sequence.	warn	B.1.1.7	GR
hCoV-19/Ukraine/63-62521/2021	EPI_ISL_4440092	2021-06-17	Europe / Ukraine / Kherson	Human	Original			Ion Torrent		Stretches of NNNs (1.27% of overall sequence). Insertion of 3 nucleotides when compared to the reference WIV04 sequence. Gap of 61 nucleotides when compared to the reference WIV04 sequence.	warn	AY.107	GK
hCoV-19/Ukraine/64-62522/2021	EPI_ISL_4440093	2021-06-17	Europe / Ukraine / Kherson	Human	Original			Ion Torrent		Gap of 13 nucleotides when compared to the reference WIV04 sequence.	info	B.1.617.2	GK
hCoV-19/Ukraine/65-62523/2021	EPI_ISL_4440095	2021-06-17	Europe / Ukraine / Kherson	Human	Original			Ion Torrent		NS8_Q27stop results in 78.5% truncation of the protein sequence. Insertion of 6 nucleotides when compared to the reference WIV04 sequence. Gap of 19 nucleotides when compared to the reference WIV04 sequence.	info	B.1.1.7	G
hCoV-19/Ukraine/66-62524/2021	EPI_ISL_4440097	2021-06-18	Europe / Ukraine / Kherson	Human	Original			Ion Torrent		NS8_Q27stop results in 78.5% truncation of the protein sequence. Gap of 19 nucleotides when compared to the reference WIV04 sequence.	info	B.1.1.7	GR
hCoV-19/Ukraine/67-62555/2021	EPI_ISL_4440099	2021-06-14	Europe / Ukraine / Mariupol	Human	Original			Ion Torrent		Stretches of NNNs (2.22% of overall sequence). Insertion of 2 nucleotide(s) found at refpos 4002 (FRAMESHIFT not confirmed by the submitter). Gap of 38 nucleotide(s) found at refpos 6844 (FRAMESHIFT not confirmed by the submitter). Gap of 70 nucleotide(s) found at refpos 14443 (FRAMESHIFT not confirmed by the submitter). NS8_Q27stop results in 78.5% truncation of the protein sequence. Gap of 601 …	warn	B.1.1.7	GR
hCoV-19/Ukraine/68-62556/2021	EPI_ISL_4440101	2021-06-14	Europe / Ukraine / Mariupol	Human	Original			Ion Torrent		Stretches of NNNs (1.99% of overall sequence). Insertion of 2 nucleotide(s) found at refpos 3957 (FRAMESHIFT not confirmed by the submitter). Gap of 41 nucleotide(s) found at refpos 6842 (FRAMESHIFT not confirmed by the submitter). NS8_Q27stop results in 78.5% truncation of the protein sequence. Gap of 227 nucleotides when compared to the reference WIV04 sequence. %UniqueMutations 0.20%.	warn	B.1.1.7	GR
hCoV-19/Ukraine/69-62558/2021	EPI_ISL_4440103	2021-06-14	Europe / Ukraine / Mariupol	Human	Original			Ion Torrent		NSP4_F317stop results in 36.8% truncation of the protein sequence. NSP4_ins320stop results in 36.2% truncation of the protein sequence. NS8_K68stop results in 44.6% truncation of the protein sequence. NS8_Q27stop results in 78.5% truncation of the protein sequence. Insertion of 3 nucleotides when compared to the reference WIV04 sequence. Gap of 27 nucleotides when compared to the reference WIV04 …	warn	B.1.1.7	GR
hCoV-19/Ukraine/203100317/2020	EPI_ISL_512597	2020-06-23	Europe / Ukraine	Human	Original			Illumina NextSeq	PHE pipeline (BWA-SAMtools-Quasibam)			B.1.1	GR
hCoV-19/Ukraine/203100318/2020	EPI_ISL_512598	2020-06-23	Europe / Ukraine	Human	Original			Illumina NextSeq	PHE pipeline (BWA-SAMtools-Quasibam)			B.1	G
hCoV-19/Ukraine/203100319/2020	EPI_ISL_512599	2020-06-23	Europe / Ukraine	Human	Original			Illumina NextSeq	PHE pipeline (BWA-SAMtools-Quasibam)			B.1	G
hCoV-19/Ukraine/203100320/2020	EPI_ISL_512600	2020-06-23	Europe / Ukraine	Human	Original			Illumina NextSeq	PHE pipeline (BWA-SAMtools-Quasibam)			B.1	G
hCoV-19/Ukraine/203100321/2020	EPI_ISL_512601	2020-06-23	Europe / Ukraine	Human	Original			Illumina NextSeq	PHE pipeline (BWA-SAMtools-Quasibam)	Stretches of NNNs (1.13% of overall sequence).	warn	B.1	G
hCoV-19/Ukraine/203100322/2020	EPI_ISL_512602	2020-05-26	Europe / Ukraine	Human	Original			Illumina NextSeq	PHE pipeline (BWA-SAMtools-Quasibam)	Stretches of NNNs (1.02% of overall sequence).	warn	B.1	G
hCoV-19/Ukraine/203100323/2020	EPI_ISL_512603	2020-05-27	Europe / Ukraine	Human	Original			Illumina NextSeq	PHE pipeline (BWA-SAMtools-Quasibam)			B.1.1	GR
hCoV-19/Ukraine/203100324/2020	EPI_ISL_512604	2020-05-27	Europe / Ukraine	Human	Original			Illumina NextSeq	PHE pipeline (BWA-SAMtools-Quasibam)			B.1.1	GR
hCoV-19/Ukraine/203100325/2020	EPI_ISL_512605	2020-05-27	Europe / Ukraine	Human	Original			Illumina NextSeq	PHE pipeline (BWA-SAMtools-Quasibam)			B.1	G
hCoV-19/Ukraine/203100327/2020	EPI_ISL_512606	2020-05-27	Europe / Ukraine	Human	Original			Illumina NextSeq	PHE pipeline (BWA-SAMtools-Quasibam)			B.1	G
hCoV-19/Ukraine/203100328/2020	EPI_ISL_512607	2020-05-27	Europe / Ukraine	Human	Original			Illumina NextSeq	PHE pipeline (BWA-SAMtools-Quasibam)			B.1	G
hCoV-19/Ukraine/203100329/2020	EPI_ISL_512608	2020-05-27	Europe / Ukraine	Human	Original			Illumina NextSeq	PHE pipeline (BWA-SAMtools-Quasibam)			B.1	G
hCoV-19/Ukraine/203100330/2020	EPI_ISL_512609	2020-05-27	Europe / Ukraine	Human	Original			Illumina NextSeq	PHE pipeline (BWA-SAMtools-Quasibam)			B.1	G
hCoV-19/Ukraine/203100331/2020	EPI_ISL_512610	2020-05-27	Europe / Ukraine	Human	Original			Illumina NextSeq	PHE pipeline (BWA-SAMtools-Quasibam)			B.1	G
hCoV-19/Ukraine/203100332/2020	EPI_ISL_512611	2020-05-27	Europe / Ukraine	Human	Original			Illumina NextSeq	PHE pipeline (BWA-SAMtools-Quasibam)			B.1	G
hCoV-19/Ukraine/203100333/2020	EPI_ISL_512612	2020-06-24	Europe / Ukraine	Human	Original			Illumina NextSeq	PHE pipeline (BWA-SAMtools-Quasibam)			B.1	G
hCoV-19/Ukraine/203100334/2020	EPI_ISL_512613	2020-06-26	Europe / Ukraine	Human	Original			Illumina NextSeq	PHE pipeline (BWA-SAMtools-Quasibam)	Stretches of NNNs (2.00% of overall sequence).	warn	B.1.1	GR
hCoV-19/Ukraine/203100335/2020	EPI_ISL_512614	2020-06-26	Europe / Ukraine	Human	Original			Illumina NextSeq	PHE pipeline (BWA-SAMtools-Quasibam)			B.1	G
hCoV-19/Ukraine/203100336/2020	EPI_ISL_512615	2020-06-23	Europe / Ukraine	Human	Original			Illumina NextSeq	PHE pipeline (BWA-SAMtools-Quasibam)			B.1	G
hCoV-19/Ukraine/203100337/2020	EPI_ISL_512616	2020-07-10	Europe / Ukraine	Human	Original			Illumina NextSeq	PHE pipeline (BWA-SAMtools-Quasibam)			B.1.1	GR
hCoV-19/Ukraine/203100338/2020	EPI_ISL_512617	2020-07-10	Europe / Ukraine	Human	Original			Illumina NextSeq	PHE pipeline (BWA-SAMtools-Quasibam)			B.1.1	GR
hCoV-19/Ukraine/203100339/2020	EPI_ISL_512618	2020-07-11	Europe / Ukraine	Human	Original			Illumina NextSeq	PHE pipeline (BWA-SAMtools-Quasibam)			B.1.131	G
hCoV-19/Ukraine/203100340/2020	EPI_ISL_512619	2020-05-14	Europe / Ukraine	Human	Original			Illumina NextSeq	PHE pipeline (BWA-SAMtools-Quasibam)	Stretches of NNNs (1.89% of overall sequence).	warn	B.1.1	GR
hCoV-19/Ukraine/203100341/2020	EPI_ISL_512620	2020-05-27	Europe / Ukraine	Human	Original			Illumina NextSeq	PHE pipeline (BWA-SAMtools-Quasibam)			B.1	G
hCoV-19/Ukraine/203100342/2020	EPI_ISL_512621	2020-05-27	Europe / Ukraine	Human	Original			Illumina NextSeq	PHE pipeline (BWA-SAMtools-Quasibam)			B.1	G
hCoV-19/Ukraine/203100343/2020	EPI_ISL_512622	2020-05-27	Europe / Ukraine	Human	Original			Illumina NextSeq	PHE pipeline (BWA-SAMtools-Quasibam)			B.1	G
hCoV-19/Ukraine/203100344/2020	EPI_ISL_512623	2020-05-27	Europe / Ukraine	Human	Original			Illumina NextSeq	PHE pipeline (BWA-SAMtools-Quasibam)			B.1	G
hCoV-19/Ukraine/203100345/2020	EPI_ISL_512624	2020-05-27	Europe / Ukraine	Human	Original			Illumina NextSeq	PHE pipeline (BWA-SAMtools-Quasibam)			B.1	G
hCoV-19/Ukraine/203100346/2020	EPI_ISL_512625	2020-05-27	Europe / Ukraine	Human	Original			Illumina NextSeq	PHE pipeline (BWA-SAMtools-Quasibam)			B.1	G
hCoV-19/Ukraine/203100347/2020	EPI_ISL_512626	2020-05-16	Europe / Ukraine	Human	Original			Illumina NextSeq	PHE pipeline (BWA-SAMtools-Quasibam)			B.1	G
hCoV-19/Ukraine/203100348/2020	EPI_ISL_512627	2020-05-16	Europe / Ukraine	Human	Original			Illumina NextSeq	PHE pipeline (BWA-SAMtools-Quasibam)	Stretches of NNNs (1.60% of overall sequence).	warn	B.1	G
hCoV-19/Ukraine/203100349/2020	EPI_ISL_512628	2020-06-23	Europe / Ukraine	Human	Original			Illumina NextSeq	PHE pipeline (BWA-SAMtools-Quasibam)			B.1	G
hCoV-19/Ukraine/203100350/2020	EPI_ISL_512629	2020-06-24	Europe / Ukraine	Human	Original			Illumina NextSeq	PHE pipeline (BWA-SAMtools-Quasibam)			B.1.527	G
hCoV-19/Ukraine/203100351/2020	EPI_ISL_512630	2020-06-24	Europe / Ukraine	Human	Original			Illumina NextSeq	PHE pipeline (BWA-SAMtools-Quasibam)	Long stretches of NNNs (6.93% of overall sequence). NS6 has no coverage.	alert	B.1.223	G
hCoV-19/Ukraine/203100352/2020	EPI_ISL_512631	2020-06-24	Europe / Ukraine	Human	Original			Illumina NextSeq	PHE pipeline (BWA-SAMtools-Quasibam)			B.1.527	G
hCoV-19/Ukraine/203100353/2020	EPI_ISL_512632	2020-06-24	Europe / Ukraine	Human	Original			Illumina NextSeq	PHE pipeline (BWA-SAMtools-Quasibam)			B.1.527	G
hCoV-19/Ukraine/203100354/2020	EPI_ISL_512633	2020-05-27	Europe / Ukraine	Human	Original			Illumina NextSeq	PHE pipeline (BWA-SAMtools-Quasibam)	Long stretches of NNNs (9.34% of overall sequence).	alert	B.1.1.194	GR
hCoV-19/Ukraine/203100355/2020	EPI_ISL_512634	2020-05-28	Europe / Ukraine	Human	Original			Illumina NextSeq	PHE pipeline (BWA-SAMtools-Quasibam)			B.1.1	GR
hCoV-19/Ukraine/203100356/2020	EPI_ISL_512635	2020-05-28	Europe / Ukraine	Human	Original			Illumina NextSeq	PHE pipeline (BWA-SAMtools-Quasibam)	Stretches of NNNs (1.15% of overall sequence).	warn	B.1	G
hCoV-19/Ukraine/203100357/2020	EPI_ISL_512636	2020-05-08	Europe / Ukraine	Human	Original			Illumina NextSeq	PHE pipeline (BWA-SAMtools-Quasibam)			B	V
hCoV-19/Ukraine/203100358/2020	EPI_ISL_512637	2020-05-07	Europe / Ukraine	Human	Original			Illumina NextSeq	PHE pipeline (BWA-SAMtools-Quasibam)	Stretches of NNNs (1.13% of overall sequence).	warn	B.1.1	GR
hCoV-19/Ukraine/203100360/2020	EPI_ISL_512639	2020-04-24	Europe / Ukraine	Human	Original			Illumina NextSeq	PHE pipeline (BWA-SAMtools-Quasibam)	Stretches of NNNs (1.15% of overall sequence).	warn	B.1.1	GR
hCoV-19/Ukraine/203100361/2020	EPI_ISL_512640	2020-04-24	Europe / Ukraine	Human	Original			Illumina NextSeq	PHE pipeline (BWA-SAMtools-Quasibam)			B.1.1.243	GR
hCoV-19/Ukraine/203100363/2020	EPI_ISL_512641	2020-05-16	Europe / Ukraine	Human	Original			Illumina NextSeq	PHE pipeline (BWA-SAMtools-Quasibam)			B.1	G
hCoV-19/Ukraine/203100364/2020	EPI_ISL_512642	2020-05-15	Europe / Ukraine	Human	Original			Illumina NextSeq	PHE pipeline (BWA-SAMtools-Quasibam)			B.1.1	GR
hCoV-19/Ukraine/203100365/2020	EPI_ISL_512643	2020-05-15	Europe / Ukraine	Human	Original			Illumina NextSeq	PHE pipeline (BWA-SAMtools-Quasibam)			B.1	G
hCoV-19/Ukraine/203100366/2020	EPI_ISL_512644	2020-05-16	Europe / Ukraine	Human	Original			Illumina NextSeq	PHE pipeline (BWA-SAMtools-Quasibam)	Stretches of NNNs (1.11% of overall sequence).	warn	B.1	G
hCoV-19/Ukraine/203100362/2020	EPI_ISL_512810	2020-05-15	Europe / Ukraine	Human	Original			Illumina NextSeq	PHE pipeline (BWA-SAMtools-Quasibam)	Gap of 1 nucleotide(s) found at refpos 26330 (frameshift confirmed by the submitter). Gap of 1 nucleotide(s) found at refpos 26359 (frameshift confirmed by the submitter). Gap of 14 nucleotides when compared to the reference sequence.	info	B.1	G
hCoV-19/Ukraine/11-63963/2021	EPI_ISL_5633415	2021-09-02	Europe / Ukraine / Lviv	Human	Original			Ion Torrent		Gap of 12 nucleotides when compared to the reference WIV04 sequence.	info	AY.4	GK
hCoV-19/Ukraine/14-63987/2021	EPI_ISL_5633416	2021-08-30	Europe / Ukraine / Poltava	Human	Original			Ion Torrent		Gap of 12 nucleotides when compared to the reference WIV04 sequence.	info	AY.121	GK
hCoV-19/Ukraine/15-63989/2021	EPI_ISL_5633417	2021-08-30	Europe / Ukraine / Poltava	Human	Original			Ion Torrent		Gap of 12 nucleotides when compared to the reference WIV04 sequence.	info	AY.43	GK
hCoV-19/Ukraine/16-63995/2021	EPI_ISL_5633418	2021-08-30	Europe / Ukraine / Poltava	Human	Original			Ion Torrent		Gap of 12 nucleotides when compared to the reference WIV04 sequence.	info	AY.122	GK
hCoV-19/Ukraine/17-64000/2021	EPI_ISL_5633419	2021-08-30	Europe / Ukraine / Poltava	Human	Original			Ion Torrent		Gap of 30 nucleotides when compared to the reference WIV04 sequence.	warn	AY.122	GK
hCoV-19/Ukraine/22-64090/2021	EPI_ISL_5633420	2021-09-20	Europe / Ukraine / Ivano-Frankivsk	Human	Original			Ion Torrent		Gap of 12 nucleotides when compared to the reference WIV04 sequence.	info	AY.4	GK
hCoV-19/Ukraine/24-64098/2021	EPI_ISL_5633421	2021-09-19	Europe / Ukraine / Ivano-Frankivsk	Human	Original			Ion Torrent		Gap of 12 nucleotides when compared to the reference WIV04 sequence.	info	AY.122	GK
hCoV-19/Ukraine/28-64118/2021	EPI_ISL_5633422	2021-09-19	Europe / Ukraine / Ivano-Frankivsk	Human	Original			Ion Torrent		Gap of 12 nucleotides when compared to the reference WIV04 sequence.	info	AY.9.2	GK
hCoV-19/Ukraine/31-64123/2021	EPI_ISL_5633423	2021-09-20	Europe / Ukraine / Ivano-Frankivsk	Human	Original			Ion Torrent		Gap of 42 nucleotides when compared to the reference WIV04 sequence.	warn	AY.43	GK
hCoV-19/Ukraine/33-64127/2021	EPI_ISL_5633424	2021-09-20	Europe / Ukraine / Ivano-Frankivsk	Human	Original			Ion Torrent		Gap of 12 nucleotides when compared to the reference WIV04 sequence.	info	AY.122	GK
hCoV-19/Ukraine/37-64133/2021	EPI_ISL_5633425	2021-09-16	Europe / Ukraine / Severodonetsk	Human	Original			Ion Torrent		NS8_E19stop results in 85.1% truncation of the protein sequence. Gap of 12 nucleotides when compared to the reference WIV04 sequence.	info	AY.9.2	GK
hCoV-19/Ukraine/41-64138/2021	EPI_ISL_5633426	2021-09-15	Europe / Ukraine / Severodonetsk	Human	Original			Ion Torrent		NS7a_I110stop results in 9.9% truncation of the protein sequence. NS7a_S98stop results in 19.8% truncation of the protein sequence. NS7a_I103stop results in 15.7% truncation of the protein sequence. Gap of 85 nucleotides when compared to the reference WIV04 sequence.	warn	AY.46	GK
hCoV-19/Ukraine/42-64141/2021	EPI_ISL_5633427	2021-09-14	Europe / Ukraine / Severodonetsk	Human	Original			Ion Torrent		Gap of 168 nucleotides when compared to the reference WIV04 sequence.	warn	AY.122	GK
hCoV-19/Ukraine/44-64143/2021	EPI_ISL_5633428	2021-09-16	Europe / Ukraine / Severodonetsk	Human	Original			Ion Torrent		NS8_E19stop results in 85.1% truncation of the protein sequence. Gap of 12 nucleotides when compared to the reference WIV04 sequence.	info	AY.9.2	GK
hCoV-19/Ukraine/45-64144/2021	EPI_ISL_5633429	2021-09-16	Europe / Ukraine / Severodonetsk	Human	Original			Ion Torrent		NS8_E19stop results in 85.1% truncation of the protein sequence. Gap of 12 nucleotides when compared to the reference WIV04 sequence.	info	AY.9.2	GK
hCoV-19/Ukraine/48-64148/2021	EPI_ISL_5633430	2021-09-16	Europe / Ukraine / Severodonetsk	Human	Original			Ion Torrent		NS8_E19stop results in 85.1% truncation of the protein sequence. Gap of 12 nucleotides when compared to the reference WIV04 sequence.	info	AY.9.2	GK
hCoV-19/Ukraine/50-64151/2021	EPI_ISL_5633431	2021-09-15	Europe / Ukraine / Severodonetsk	Human	Original			Ion Torrent		Gap of 12 nucleotides when compared to the reference WIV04 sequence.	info	AY.122	GK
hCoV-19/Ukraine/51-64158/2021	EPI_ISL_5633432	2021-09-15	Europe / Ukraine / Severodonetsk	Human	Original			Ion Torrent		NS8_E19stop results in 85.1% truncation of the protein sequence. Gap of 12 nucleotides when compared to the reference WIV04 sequence.	info	AY.9.2	GK
hCoV-19/Ukraine/52-64160/2021	EPI_ISL_5633433	2021-09-15	Europe / Ukraine / Severodonetsk	Human	Original			Ion Torrent		NS8_E19stop results in 85.1% truncation of the protein sequence. Gap of 12 nucleotides when compared to the reference WIV04 sequence.	info	AY.9.2	GK
hCoV-19/Ukraine/53-64162/2021	EPI_ISL_5633434	2021-09-16	Europe / Ukraine / Severodonetsk	Human	Original			Ion Torrent		NS8_E19stop results in 85.1% truncation of the protein sequence. Gap of 12 nucleotides when compared to the reference WIV04 sequence.	info	AY.9.2	GK
hCoV-19/Ukraine/54-64163/2021	EPI_ISL_5633435	2021-09-16	Europe / Ukraine / Severodonetsk	Human	Original			Ion Torrent		Gap of 12 nucleotides when compared to the reference WIV04 sequence.	info	AY.126	GK
hCoV-19/Ukraine/55-64165/2021	EPI_ISL_5633436	2021-09-16	Europe / Ukraine / Severodonetsk	Human	Original			Ion Torrent		NS8_E19stop results in 85.1% truncation of the protein sequence. Gap of 12 nucleotides when compared to the reference WIV04 sequence.	info	AY.9.2	GK
hCoV-19/Ukraine/62-64257/2021	EPI_ISL_5633437	2021-09-21	Europe / Ukraine / Ternopil	Human	Original			Ion Torrent		Gap of 12 nucleotides when compared to the reference WIV04 sequence.	info	AY.4	GK
hCoV-19/Ukraine/65-64445/2021	EPI_ISL_5633438	2021-09-14	Europe / Ukraine / Cherkasy	Human	Original			Ion Torrent		Gap of 12 nucleotides when compared to the reference WIV04 sequence.	info	AY.43	GK
hCoV-19/Ukraine/66-64447/2021	EPI_ISL_5633439	2021-09-14	Europe / Ukraine / Cherkasy	Human	Original			Ion Torrent		Gap of 12 nucleotides when compared to the reference WIV04 sequence.	info	AY.122	GK
hCoV-19/Ukraine/71-64157/2021	EPI_ISL_5633440	2021-09-16	Europe / Ukraine / Severodonetsk	Human	Original			Ion Torrent		NS8_E19stop results in 85.1% truncation of the protein sequence. Gap of 12 nucleotides when compared to the reference WIV04 sequence.	info	AY.9.2	GK
hCoV-19/Ukraine/Kharkiv-705/2020	EPI_ISL_576146	2020-07-28	Europe / Ukraine / Kharkiv	Human	Original	Oropharyngeal swab		Illumina ISeq100	Dragen			B.1.1.243	GR
hCoV-19/Ukraine/Ivano-Frankivsk-706/2020	EPI_ISL_576147	2020-07-28	Europe / Ukraine / Ivano-Frankivsk	Human	Original	Oropharyngeal swab		Illumina iSeq100	Dragen			B.1.1	GR
hCoV-19/Ukraine/Kyiv-785/2020	EPI_ISL_576148	2020-08-03	Europe / Ukraine / Kyiv	Human	Original	Oropharyngeal swab		Illumina iSeq100	Dragen			B.1.1	GR
hCoV-19/Ukraine/Lutsk-889/2020	EPI_ISL_576149	2020-08-06	Europe / Ukraine / Lutsk	Human	Original	Oropharyngeal swab		Illumina iSeq100	Dragen			B.1.1.325	GR
hCoV-19/Ukraine/Kharkiv-817/2020	EPI_ISL_582509	2020-08-04	Europe / Ukraine / Kharkiv	Human	Original	Oropharyngeal swab		Illumina iSeq100	Dragen			B.1.1	GR
hCoV-19/Ukraine/Kharkiv-877/2020	EPI_ISL_582510	2020-08-07	Europe / Ukraine / Kharkiv	Human	Original	Oropharyngeal swab		Illumina iSeq100	Dragen			B.1.1.243	GR
hCoV-19/Ukraine/Kharkiv-879/2020	EPI_ISL_582511	2020-08-07	Europe / Ukraine / Kharkiv	Human	Original	Oropharyngeal swab		Illumina iSeq100	Dragen			B.1.1.243	GR
hCoV-19/Ukraine/Kharkiv-882/2020	EPI_ISL_582512	2020-08-07	Europe / Ukraine / Kharkiv	Human	Original	Oropharyngeal swab		Illumina iSeq100	Dragen			B.1.1	GR
hCoV-19/Ukraine/Kharkiv-782/2020	EPI_ISL_582513	2020-07-31	Europe / Ukraine / Kharkiv	Human	Original			Illumina iSeq100	Dragen			B.1.1.243	GR
hCoV-19/Ukraine/Kyiv-1/2021	EPI_ISL_5852904	2021-07-22	Europe / Ukraine / Kyiv	Human	Original	Nasopharyngeal swab		Nanopore MinION	ARTIC bioinformatics pipeline	Gap of 12 nucleotides when compared to the reference WIV04 sequence.	info	AY.122	GK
hCoV-19/Ukraine/Kyiv-4/2021	EPI_ISL_5852905	2021-07-21	Europe / Ukraine / Kyiv	Human	Original	Nasopharyngeal swab		Nanopore MinION	ARTIC bioinformatics pipeline	Gap of 12 nucleotides when compared to the reference WIV04 sequence.	info	AY.122	GK
hCoV-19/Ukraine/Kyiv-5/2021	EPI_ISL_5852906	2021-07-20	Europe / Ukraine / Kyiv	Human	Original	Nasopharyngeal swab		Nanopore MinION	ARTIC bioinformatics pipeline	NS7a_Q62stop results in 49.6% truncation of the protein sequence. NS8_Q27stop results in 78.5% truncation of the protein sequence. Gap of 19 nucleotides when compared to the reference WIV04 sequence.	info	B.1.1.7	GR
hCoV-19/Ukraine/Kyiv-6/2021	EPI_ISL_5852907	2021-07-20	Europe / Ukraine / Kyiv	Human	Original	Nasopharyngeal swab		Nanopore MinION	ARTIC bioinformatics pipeline	Stretches of NNNs (1.74% of overall sequence). NS8_K68stop results in 44.6% truncation of the protein sequence. NS8_Q27stop results in 78.5% truncation of the protein sequence. Gap of 25 nucleotides when compared to the reference WIV04 sequence.	warn	B.1.1.7	G
hCoV-19/Ukraine/Kyiv-7/2021	EPI_ISL_5852908	2021-07-21	Europe / Ukraine / Kyiv	Human	Original	Nasopharyngeal swab		Nanopore MinION	ARTIC bioinformatics pipeline	Gap of 12 nucleotides when compared to the reference WIV04 sequence.	info	AY.122	GK
hCoV-19/Ukraine/Kyiv-8/2021	EPI_ISL_5852909	2021-07-22	Europe / Ukraine / Kyiv	Human	Original	Nasopharyngeal swab		Nanopore MinION	ARTIC bioinformatics pipeline	Gap of 12 nucleotides when compared to the reference WIV04 sequence.	info	AY.122	GK
hCoV-19/Ukraine/Kyiv-9/2021	EPI_ISL_5852910	2021-07-21	Europe / Ukraine / Kyiv	Human	Original	Nasopharyngeal swab		Nanopore MinION	ARTIC bioinformatics pipeline	Gap of 12 nucleotides when compared to the reference WIV04 sequence.	info	AY.122	GK
hCoV-19/Ukraine/Kyiv-10/2021	EPI_ISL_5852911	2021-07-21	Europe / Ukraine / Kyiv	Human	Original	Nasopharyngeal swab		Nanopore MinION	ARTIC bioinformatics pipeline	Gap of 27 nucleotides when compared to the reference WIV04 sequence.	info	AY.36	GK
hCoV-19/Ukraine/Kyiv-11/2021	EPI_ISL_5852912	2021-07-23	Europe / Ukraine / Kyiv	Human	Original	Nasopharyngeal swab		Nanopore MinION	ARTIC bioinformatics pipeline	Long stretches of NNNs (5.30% of overall sequence). Gap of 12 nucleotides when compared to the reference WIV04 sequence.	alert	AY.122	GK
hCoV-19/Ukraine/Kyiv-12/2021	EPI_ISL_5852913	2021-07-25	Europe / Ukraine / Kyiv	Human	Original	Nasopharyngeal swab		Nanopore MinION	ARTIC bioinformatics pipeline	Stretches of NNNs (1.92% of overall sequence). Gap of 12 nucleotides when compared to the reference WIV04 sequence.	warn	AY.42	GK
hCoV-19/Ukraine/Kyiv-13/2021	EPI_ISL_5852914	2021-07-21	Europe / Ukraine / Kyiv	Human	Original	Nasopharyngeal swab		Nanopore MinION	ARTIC bioinformatics pipeline	Stretches of NNNs (2.76% of overall sequence). NS7a_I110stop results in 9.9% truncation of the protein sequence. NS7a_S98stop results in 19.8% truncation of the protein sequence. NS7a_I103stop results in 15.7% truncation of the protein sequence. Gap of 84 nucleotides when compared to the reference WIV04 sequence.	warn	AY.46	GK
hCoV-19/Ukraine/Kyiv-14/2021	EPI_ISL_5852915	2021-07-22	Europe / Ukraine / Kyiv	Human	Original	Nasopharyngeal swab		Nanopore MinION	ARTIC bioinformatics pipeline	Stretches of NNNs (1.87% of overall sequence). Gap of 12 nucleotides when compared to the reference WIV04 sequence. NS6 without BLAST coverage.	warn	AY.122	GK
hCoV-19/Ukraine/Kyiv-15/2021	EPI_ISL_5852916	2021-07-22	Europe / Ukraine / Kyiv	Human	Original	Nasopharyngeal swab		Nanopore MinION	ARTIC bioinformatics pipeline	Stretches of NNNs (1.92% of overall sequence). Gap of 12 nucleotides when compared to the reference WIV04 sequence.	warn	AY.122	GK
hCoV-19/Ukraine/Kyiv-16/2021	EPI_ISL_5852917	2021-07-22	Europe / Ukraine / Kyiv	Human	Original	Nasopharyngeal swab		Nanopore MinION	ARTIC bioinformatics pipeline	Stretches of NNNs (2.85% of overall sequence). Gap of 12 nucleotides when compared to the reference WIV04 sequence.	warn	AY.122	GK
hCoV-19/Ukraine/Kyiv-17/2021	EPI_ISL_5852918	2021-07-21	Europe / Ukraine / Kyiv	Human	Original	Nasopharyngeal swab		Nanopore MinION	ARTIC bioinformatics pipeline	Gap of 12 nucleotides when compared to the reference WIV04 sequence.	info	AY.122	GK
hCoV-19/Ukraine/Kyiv-18/2021	EPI_ISL_5852919	2021-07-21	Europe / Ukraine / Kyiv	Human	Original	Nasopharyngeal swab		Nanopore MinION	ARTIC bioinformatics pipeline	Stretches of NNNs (1.92% of overall sequence). Gap of 12 nucleotides when compared to the reference WIV04 sequence.	warn	AY.36	GK
hCoV-19/Ukraine/Kyiv-19/2021	EPI_ISL_5852920	2021-07-23	Europe / Ukraine / Kyiv	Human	Original	Nasopharyngeal swab		Nanopore MinION	ARTIC bioinformatics pipeline	Stretches of NNNs (1.92% of overall sequence). Gap of 12 nucleotides when compared to the reference WIV04 sequence.	warn	AY.122	GK
hCoV-19/Ukraine/Kyiv-20/2021	EPI_ISL_5852921	2021-07-21	Europe / Ukraine / Kyiv	Human	Original	Nasopharyngeal swab		Nanopore MinION	ARTIC bioinformatics pipeline	Long stretches of NNNs (7.93% of overall sequence). Gap of 6 nucleotides when compared to the reference WIV04 sequence.	alert	AY.98.1	GK
hCoV-19/Ukraine/Kyiv-21/2021	EPI_ISL_5852922	2021-07-22	Europe / Ukraine / Kyiv	Human	Original	Nasopharyngeal swab		Nanopore MinION	ARTIC bioinformatics pipeline	Stretches of NNNs (1.92% of overall sequence). Gap of 12 nucleotides when compared to the reference WIV04 sequence.	warn	AY.122	GK
hCoV-19/Ukraine/Kyiv-22/2021	EPI_ISL_5852923	2021-07-20	Europe / Ukraine / Kyiv	Human	Original	Nasopharyngeal swab		Nanopore MinION	ARTIC bioinformatics pipeline	Stretches of NNNs (2.63% of overall sequence). Gap of 12 nucleotides when compared to the reference WIV04 sequence.	warn	AY.42	GK
hCoV-19/Ukraine/Kyiv-23/2021	EPI_ISL_5852924	2021-07-23	Europe / Ukraine / Kyiv	Human	Original	Nasopharyngeal swab		Nanopore MinION	ARTIC bioinformatics pipeline	Long stretches of NNNs (5.47% of overall sequence). Gap of 6 nucleotides when compared to the reference WIV04 sequence.	alert	AY.4	GK
hCoV-19/Ukraine/Kyiv-25/2021	EPI_ISL_5852925	2021-07-22	Europe / Ukraine / Kyiv	Human	Original	Nasopharyngeal swab		Nanopore MinION	ARTIC bioinformatics pipeline	Stretches of NNNs (2.84% of overall sequence). Gap of 12 nucleotides when compared to the reference WIV04 sequence.	warn	AY.124	GK
hCoV-19/Ukraine/Kyiv-26/2021	EPI_ISL_5852926	2021-07-23	Europe / Ukraine / Kyiv	Human	Original	Nasopharyngeal swab		Nanopore MinION	ARTIC bioinformatics pipeline	Long stretches of NNNs (5.10% of overall sequence). NS8_Q27stop results in 78.5% truncation of the protein sequence. Gap of 19 nucleotides when compared to the reference WIV04 sequence.	alert	B.1.1.7	G
hCoV-19/Ukraine/Kyiv-3/2021	EPI_ISL_5859548	2021-07-22	Europe / Ukraine / Kyiv	Human	Original	Nasopharyngeal swab		Nanopore MinION	ARTIC bioinformatics pipeline	Gap of 91 nucleotide(s) found at refpos 27538 (Frameshift confirmed by the submitter). Gap of 91 nucleotide(s) at refpos 27538 occurred >=100 times in >=10 locations. Gap of 109 nucleotides when compared to the reference WIV04 sequence.	info	AY.126	GK
hCoV-19/Ukraine/9-63961/2021	EPI_ISL_5881037	2021-09-02	Europe / Ukraine / Lviv	Human	Original			Ion Torrent		Gap of 12 nucleotides when compared to the reference WIV04 sequence.	info	AY.4	GK
hCoV-19/Ukraine/25-64099/2021	EPI_ISL_5881038	2021-09-19	Europe / Ukraine / Ivano-Frankivsk	Human	Original			Ion Torrent		Gap of 12 nucleotides when compared to the reference WIV04 sequence.	info	AY.126	GK
hCoV-19/Ukraine/38-64134/2021	EPI_ISL_5881039	2021-09-15	Europe / Ukraine / Severodonetsk	Human	Original			Ion Torrent		Gap of 12 nucleotides when compared to the reference WIV04 sequence.	info	AY.122	GK
hCoV-19/Ukraine/47-64146/2021	EPI_ISL_5881040	2021-09-15	Europe / Ukraine / Severodonetsk	Human	Original			Ion Torrent		Gap of 12 nucleotides when compared to the reference WIV04 sequence.	info	AY.9.2	GK
hCoV-19/Ukraine/59-64242/2021	EPI_ISL_5881041	2021-09-13	Europe / Ukraine / Rivne	Human	Original			Ion Torrent		Gap of 12 nucleotides when compared to the reference WIV04 sequence.	info	AY.126	GK
hCoV-19/Ukraine/67-64451/2021	EPI_ISL_5881042	2021-09-14	Europe / Ukraine / Cherkasy	Human	Original			Ion Torrent		Gap of 12 nucleotides when compared to the reference WIV04 sequence.	info	AY.36	GK
hCoV-19/Ukraine/68-64459/2021	EPI_ISL_5881043	2021-09-21	Europe / Ukraine / Cherkasy	Human	Original			Ion Torrent		Gap of 12 nucleotides when compared to the reference WIV04 sequence.	info	AY.122	GK
hCoV-19/Ukraine/10-63962/2021	EPI_ISL_5881044	2021-09-02	Europe / Ukraine / Lviv	Human	Original			Ion Torrent		Gap of 159 nucleotides when compared to the reference WIV04 sequence.	warn	AY.4	GK
hCoV-19/Ukraine/21-64011/2021	EPI_ISL_5881045	2021-09-01	Europe / Ukraine / Poltava	Human	Original			Ion Torrent		Gap of 18 nucleotides when compared to the reference WIV04 sequence.	info	B.1.617.2	GK
hCoV-19/Ukraine/20-64009/2021	EPI_ISL_5881046	2021-08-30	Europe / Ukraine / Poltava	Human	Original			Ion Torrent		Gap of 21 nucleotides when compared to the reference WIV04 sequence.	info	AY.122	GK
hCoV-19/Ukraine/12-63972/2021	EPI_ISL_5881047	2021-09-07	Europe / Ukraine / Zaporizhzhia	Human	Original			Ion Torrent		Gap of 30 nucleotides when compared to the reference WIV04 sequence.	warn	AY.122	GK
hCoV-19/Ukraine/56-64184/2021	EPI_ISL_5881048	2021-09-21	Europe / Ukraine / Rivne	Human	Original			Ion Torrent		Gap of 45 nucleotides when compared to the reference WIV04 sequence.	warn	AY.121	GK
hCoV-19/Ukraine/36-64132/2021	EPI_ISL_5881049	2021-09-15	Europe / Ukraine / Severodonetsk	Human	Original			Ion Torrent		Gap of 75 nucleotides when compared to the reference WIV04 sequence.	warn	AY.9.2	GK
hCoV-19/Ukraine/18-64001/2021	EPI_ISL_5881050	2021-08-30	Europe / Ukraine / Poltava	Human	Original			Ion Torrent		Insertion of 1 nucleotide(s) found at refpos 16559 (Frameshift not confirmed by the submitter). Insertion of 1 nucleotide(s) at refpos 16559 was previously seen. Gap of 306 nucleotides when compared to the reference WIV04 sequence. %UniqueMutations 0.11%.	warn	AY.122	GK
hCoV-19/Ukraine/58-64194/2021	EPI_ISL_5881051	2021-09-21	Europe / Ukraine / Rivne	Human	Original			Ion Torrent		Insertion of 1 nucleotide(s) found at refpos 21805 (Frameshift not confirmed by the submitter). Gap of 42 nucleotides when compared to the reference WIV04 sequence.	warn	AY.4.5	GK
hCoV-19/Ukraine/46-64145/2021	EPI_ISL_5881052	2021-09-16	Europe / Ukraine / Severodonetsk	Human	Original			Ion Torrent		Insertion of 1 nucleotide(s) found at refpos 21828 (Frameshift not confirmed by the submitter). NS8_E19stop results in 85.1% truncation of the protein sequence. Gap of 12 nucleotides when compared to the reference WIV04 sequence.	warn	AY.9.2	GK
hCoV-19/Ukraine/13-63977/2021	EPI_ISL_5881053	2021-09-07	Europe / Ukraine / Zaporizhzhia	Human	Original			Ion Torrent		Insertion of 1 nucleotide(s) found at refpos 23048 (Frameshift not confirmed by the submitter). NS8_E19stop results in 85.1% truncation of the protein sequence. Gap of 57 nucleotides when compared to the reference WIV04 sequence.	warn	AY.122	GK
hCoV-19/Ukraine/29-64121/2021	EPI_ISL_5881054	2021-09-20	Europe / Ukraine / Ivano-Frankivsk	Human	Original			Ion Torrent		Insertion of 1 nucleotide(s) found at refpos 23055 (Frameshift not confirmed by the submitter). Gap of 13 nucleotides when compared to the reference WIV04 sequence.	warn	AY.122	GK
hCoV-19/Ukraine/23-64091/2021	EPI_ISL_5881055	2021-09-19	Europe / Ukraine / Ivano-Frankivsk	Human	Original			Ion Torrent		Insertion of 1 nucleotide(s) found at refpos 26881 (Frameshift not confirmed by the submitter). NS8_E19stop results in 85.1% truncation of the protein sequence. Gap of 42 nucleotides when compared to the reference WIV04 sequence.	warn	AY.9.2	GK
hCoV-19/Ukraine/30-64122/2021	EPI_ISL_5881056	2021-09-20	Europe / Ukraine / Ivano-Frankivsk	Human	Original			Ion Torrent		NS7a_E95stop results in 22.3% truncation of the protein sequence. Gap of 12 nucleotides when compared to the reference WIV04 sequence.	info	AY.125	GK
hCoV-19/Ukraine/1-64139/2021	EPI_ISL_5881057	2021-09-15	Europe / Ukraine / Severodonetsk	Human	Original			Ion Torrent		NS8_E19stop results in 85.1% truncation of the protein sequence. Gap of 12 nucleotides when compared to the reference WIV04 sequence.	info	AY.9.2	GK
hCoV-19/Ukraine/32-64125/2021	EPI_ISL_5881058	2021-09-20	Europe / Ukraine / Ivano-Frankivsk	Human	Original			Ion Torrent		NS8_E19stop results in 85.1% truncation of the protein sequence. Gap of 12 nucleotides when compared to the reference WIV04 sequence.	info	AY.9.2	GK
hCoV-19/Ukraine/35-64131/2021	EPI_ISL_5881059	2021-09-15	Europe / Ukraine / Severodonetsk	Human	Original			Ion Torrent		NS8_E19stop results in 85.1% truncation of the protein sequence. Gap of 12 nucleotides when compared to the reference WIV04 sequence.	info	AY.9.2	GK
hCoV-19/Ukraine/43-64142/2021	EPI_ISL_5881060	2021-09-16	Europe / Ukraine / Severodonetsk	Human	Original			Ion Torrent		NS8_E19stop results in 85.1% truncation of the protein sequence. Gap of 12 nucleotides when compared to the reference WIV04 sequence.	info	AY.9.2	GK
hCoV-19/Ukraine/63-64265/2021	EPI_ISL_5881061	2021-09-19	Europe / Ukraine / Ternopil	Human	Original			Ion Torrent		NS8_E19stop results in 85.1% truncation of the protein sequence. Gap of 12 nucleotides when compared to the reference WIV04 sequence.	info	AY.4	GK
hCoV-19/Ukraine/70-64147/2021	EPI_ISL_5881062	2021-09-15	Europe / Ukraine / Severodonetsk	Human	Original			Ion Torrent		NS8_E19stop results in 85.1% truncation of the protein sequence. Gap of 12 nucleotides when compared to the reference WIV04 sequence.	info	AY.9.2	GK
hCoV-19/Ukraine/72-64167/2021	EPI_ISL_5881063	2021-09-15	Europe / Ukraine / Severodonetsk	Human	Original			Ion Torrent		NS8_E19stop results in 85.1% truncation of the protein sequence. Gap of 12 nucleotides when compared to the reference WIV04 sequence.	info	AY.9.2	GK
hCoV-19/Ukraine/49-64149/2021	EPI_ISL_5881064	2021-09-16	Europe / Ukraine / Severodonetsk	Human	Original			Ion Torrent		NS8_E19stop results in 85.1% truncation of the protein sequence. Gap of 13 nucleotides when compared to the reference WIV04 sequence.	info	AY.9.2	GK
hCoV-19/Ukraine/69-64140/2021	EPI_ISL_5881065	2021-09-15	Europe / Ukraine / Severodonetsk	Human	Original			Ion Torrent		NS8_E19stop results in 85.1% truncation of the protein sequence. Gap of 13 nucleotides when compared to the reference WIV04 sequence.	info	AY.9.2	GK
hCoV-19/Ukraine/26-64100/2021	EPI_ISL_5881066	2021-09-19	Europe / Ukraine / Ivano-Frankivsk	Human	Original			Ion Torrent		NS8_E19stop results in 85.1% truncation of the protein sequence. Gap of 48 nucleotides when compared to the reference WIV04 sequence.	warn	AY.102	GK
hCoV-19/Ukraine/34-64129/2021	EPI_ISL_5881067	2021-09-20	Europe / Ukraine / Ivano-Frankivsk	Human	Original			Ion Torrent		NS8_E19stop results in 85.1% truncation of the protein sequence. Insertion of 1 nucleotides when compared to the reference WIV04 sequence. Gap of 87 nucleotides when compared to the reference WIV04 sequence.	warn	AY.9.2	GK
hCoV-19/Ukraine/40-64137/2021	EPI_ISL_5881068	2021-09-15	Europe / Ukraine / Severodonetsk	Human	Original			Ion Torrent		NS8_E19stop results in 85.1% truncation of the protein sequence. Insertion of 3 nucleotides when compared to the reference WIV04 sequence. Gap of 57 nucleotides when compared to the reference WIV04 sequence.	warn	AY.9.2	GK
hCoV-19/Ukraine/27-64101/2021	EPI_ISL_5881069	2021-09-19	Europe / Ukraine / Ivano-Frankivsk	Human	Original			Ion Torrent		NSP3_W161stop results in 91.8% truncation of the protein sequence. Gap of 52 nucleotides when compared to the reference WIV04 sequence.	warn	B.1.617.2	GK
hCoV-19/Ukraine/3-64213/2021	EPI_ISL_5881070	2021-09-21	Europe / Ukraine / Rivne	Human	Original			Ion Torrent		Stretches of NNNs (1.25% of overall sequence). Insertion of 4 nucleotide(s) found at refpos 13065 (Frameshift not confirmed by the submitter). Insertion of 1 nucleotide(s) found at refpos 21813 (Frameshift not confirmed by the submitter). Insertion of 1 nucleotide(s) found at refpos 23046 (Frameshift not confirmed by the submitter). NS8_E19stop results in 85.1% truncation of the protein sequence.…	warn	AY.9.2	GK
hCoV-19/Ukraine/2-64153/2021	EPI_ISL_5881071	2021-09-16	Europe / Ukraine / Severodonetsk	Human	Original			Ion Torrent		Stretches of NNNs (1.56% of overall sequence). Insertion of 1 nucleotide(s) found at refpos 21805 (Frameshift not confirmed by the submitter). Insertion of 1 nucleotide(s) found at refpos 26361 (Frameshift not confirmed by the submitter). NS8_E19stop results in 85.1% truncation of the protein sequence. Insertion of 2 nucleotides when compared to the reference WIV04 sequence. Gap of 171 nucleotide…	warn	AY.9.2	GK
hCoV-19/Ukraine/876542/2021	EPI_ISL_5881144	2021-09-15	Europe / Ukraine / Kyiv	Human	Original			Illumina Miseq		Stretches of NNNs (2.89% of overall sequence). Gap of 6 nucleotides when compared to the reference WIV04 sequence.	warn	AY.122	GK
hCoV-19/Ukraine/60-64245/2021	EPI_ISL_5884463	2021-09-16	Europe / Ukraine / Ternopil	Human	Original			Ion Torrent		Stretches of NNNs (1.67% of overall sequence). Gap of 35 nucleotide(s) found at refpos 20061 (Frameshift not confirmed by the submitter). NS8_E19stop results in 85.1% truncation of the protein sequence. Gap of 326 nucleotides when compared to the reference WIV04 sequence.	warn	AY.9.2	G
hCoV-19/Ukraine/38-65925/2021	EPI_ISL_6280195	2021-10-25	Europe / Ukraine / Uzhgorod	Human	Original			Ion Torrent		NS7a_E95stop results in 22.3% truncation of the protein sequence. Gap of 13 nucleotides when compared to the reference WIV04 sequence.	info	AY.122	GK
hCoV-19/Ukraine/46-65960/2021	EPI_ISL_6280202	2021-10-25	Europe / Ukraine / Uzhgorod	Human	Original			Ion Torrent		NS7a_E95stop results in 22.3% truncation of the protein sequence. Gap of 12 nucleotides when compared to the reference WIV04 sequence.	info	AY.121	GK
hCoV-19/Ukraine/15-65801/2021	EPI_ISL_6280207	2021-10-25	Europe / Ukraine / Kherson	Human	Original			Ion Torrent		Insertion of 3 nucleotides when compared to the reference WIV04 sequence. Gap of 12 nucleotides when compared to the reference WIV04 sequence.	info	AY.34	GK
hCoV-19/Ukraine/35-65894/2021	EPI_ISL_6280220	2021-10-25	Europe / Ukraine / Lviv	Human	Original			Ion Torrent		Gap of 30 nucleotides when compared to the reference WIV04 sequence.	warn	AY.122	GK
hCoV-19/Ukraine/24-65846/2021	EPI_ISL_6280226	2021-10-27	Europe / Ukraine / Kyiv	Human	Original			Ion Torrent		Gap of 27 nucleotides when compared to the reference WIV04 sequence. %UniqueMutations 0.06%.	warn	AY.122	GK
hCoV-19/Ukraine/13-65799/2021	EPI_ISL_6280232	2021-10-25	Europe / Ukraine / Kherson	Human	Original			Ion Torrent		Gap of 20 nucleotides when compared to the reference WIV04 sequence.	info	AY.122	GK
hCoV-19/Ukraine/4-65729/2021	EPI_ISL_6280241	2021-10-16	Europe / Ukraine / Kharkiv	Human	Original			Ion Torrent		Gap of 15 nucleotides when compared to the reference WIV04 sequence.	info	AY.122	GK
hCoV-19/Ukraine/10-65796/2021	EPI_ISL_6280248	2021-10-25	Europe / Ukraine / Kherson	Human	Original			Ion Torrent		Gap of 13 nucleotides when compared to the reference WIV04 sequence.	info	AY.36	GK
hCoV-19/Ukraine/21-65840/2021	EPI_ISL_6280254	2021-10-27	Europe / Ukraine / Kyiv	Human	Original			Ion Torrent		Gap of 13 nucleotides when compared to the reference WIV04 sequence.	info	AY.36	GK
hCoV-19/Ukraine/65-66116/2021	EPI_ISL_6280262	2021-10-27	Europe / Ukraine / Dnipro	Human	Original			Ion Torrent		Gap of 13 nucleotides when compared to the reference WIV04 sequence.	info	AY.122	GK
hCoV-19/Ukraine/67-66135/2021	EPI_ISL_6280271	2021-10-27	Europe / Ukraine / Lutsk	Human	Original			Ion Torrent		Gap of 13 nucleotides when compared to the reference WIV04 sequence.	info	AY.122	GK
hCoV-19/Ukraine/3-65727/2021	EPI_ISL_6280281	2021-10-21	Europe / Ukraine / Kharkiv	Human	Original			Ion Torrent		Gap of 12 nucleotides when compared to the reference WIV04 sequence.	info	AY.9.2	GK
hCoV-19/Ukraine/5-65735/2021	EPI_ISL_6280290	2021-10-18	Europe / Ukraine / Kharkiv	Human	Original			Ion Torrent		Gap of 12 nucleotides when compared to the reference WIV04 sequence.	info	AY.36	GK
hCoV-19/Ukraine/32-65887/2021	EPI_ISL_6280301	2021-10-26	Europe / Ukraine / Lviv	Human	Original			Ion Torrent		Gap of 12 nucleotides when compared to the reference WIV04 sequence.	info	AY.43	GK
hCoV-19/Ukraine/33-65892/2021	EPI_ISL_6280305	2021-10-26	Europe / Ukraine / Lviv	Human	Original			Ion Torrent		Gap of 12 nucleotides when compared to the reference WIV04 sequence.	info	AY.122	GK
hCoV-19/Ukraine/39-65926/2021	EPI_ISL_6280313	2021-10-25	Europe / Ukraine / Uzhgorod	Human	Original			Ion Torrent		Gap of 12 nucleotides when compared to the reference WIV04 sequence.	info	AY.129	GK
hCoV-19/Ukraine/40-65931/2021	EPI_ISL_6280318	2021-10-26	Europe / Ukraine / Uzhgorod	Human	Original			Ion Torrent		Gap of 12 nucleotides when compared to the reference WIV04 sequence.	info	AY.122	GK
hCoV-19/Ukraine/45-65947/2021	EPI_ISL_6280325	2021-10-25	Europe / Ukraine / Uzhgorod	Human	Original			Ion Torrent		Gap of 12 nucleotides when compared to the reference WIV04 sequence.	info	AY.122	GK
hCoV-19/Ukraine/47-66028/2021	EPI_ISL_6280331	2021-10-23	Europe / Ukraine / Odesa	Human	Original			Ion Torrent		Gap of 12 nucleotides when compared to the reference WIV04 sequence.	info	AY.46	GK
hCoV-19/Ukraine/49-66030/2021	EPI_ISL_6280341	2021-10-25	Europe / Ukraine / Odesa	Human	Original			Ion Torrent		Gap of 12 nucleotides when compared to the reference WIV04 sequence.	info	AY.122	GK
hCoV-19/Ukraine/50-66031/2021	EPI_ISL_6280350	2021-10-23	Europe / Ukraine / Odesa	Human	Original			Ion Torrent		Gap of 12 nucleotides when compared to the reference WIV04 sequence.	info	AY.122	GK
hCoV-19/Ukraine/53-66034/2021	EPI_ISL_6280358	2021-10-25	Europe / Ukraine / Odesa	Human	Original			Ion Torrent		Gap of 12 nucleotides when compared to the reference WIV04 sequence.	info	AY.126	GK
hCoV-19/Ukraine/55-66036/2021	EPI_ISL_6280366	2021-10-25	Europe / Ukraine / Odesa	Human	Original			Ion Torrent		Gap of 12 nucleotides when compared to the reference WIV04 sequence.	info	AY.122	GK
hCoV-19/Ukraine/58-66096/2021	EPI_ISL_6280374	2021-10-25	Europe / Ukraine / Dnipro	Human	Original			Ion Torrent		Gap of 12 nucleotides when compared to the reference WIV04 sequence.	info	AY.122	GK
hCoV-19/Ukraine/62-66100/2021	EPI_ISL_6280379	2021-10-25	Europe / Ukraine / Dnipro	Human	Original			Ion Torrent		Gap of 12 nucleotides when compared to the reference WIV04 sequence.	info	AY.122	GK
hCoV-19/Ukraine/63-66108/2021	EPI_ISL_6280383	2021-10-25	Europe / Ukraine / Dnipro	Human	Original			Ion Torrent		Gap of 12 nucleotides when compared to the reference WIV04 sequence.	info	AY.36	GK
hCoV-19/Ukraine/64-66114/2021	EPI_ISL_6280391	2021-10-26	Europe / Ukraine / Dnipro	Human	Original			Ion Torrent		Gap of 12 nucleotides when compared to the reference WIV04 sequence.	info	AY.122	GK
hCoV-19/Ukraine/66-66124/2021	EPI_ISL_6280399	2021-10-25	Europe / Ukraine / Dnipro	Human	Original			Ion Torrent		Gap of 12 nucleotides when compared to the reference WIV04 sequence.	info	B.1.617.2	GK
hCoV-19/Ukraine/68-66136/2021	EPI_ISL_6280405	2021-10-27	Europe / Ukraine / Lutsk	Human	Original			Ion Torrent		Gap of 12 nucleotides when compared to the reference WIV04 sequence.	info	B.1.617.2	GK
hCoV-19/Ukraine/70-66138/2021	EPI_ISL_6280413	2021-10-28	Europe / Ukraine / Lutsk	Human	Original			Ion Torrent		Gap of 12 nucleotides when compared to the reference WIV04 sequence.	info	AY.122	GK
hCoV-19/Ukraine/72-66140/2021	EPI_ISL_6280422	2021-10-28	Europe / Ukraine / Lutsk	Human	Original			Ion Torrent		Gap of 12 nucleotides when compared to the reference WIV04 sequence.	info	AY.4	GK
hCoV-19/Ukraine/73-66141/2021	EPI_ISL_6280428	2021-10-28	Europe / Ukraine / Lutsk	Human	Original			Ion Torrent		Gap of 12 nucleotides when compared to the reference WIV04 sequence.	info	AY.36	GK
hCoV-19/Belgium/ZNA_21804751/2021	EPI_ISL_6359793	2021-10-19	Europe / Ukraine / Topolowka	Human	Original	Nasopharyngeal swab		Illumina MiSeq		Stretches of NNNs (2.54% of overall sequence). Gap of 13 nucleotides when compared to the reference WIV04 sequence.	warn	AY.122	GK
hCoV-19/Ukraine/Chernivtsi_860/2020	EPI_ISL_654818	2020-08-06	Europe / Ukraine / Chernivtsi	Human	Original	Nasopharyngeal swab		Illumina iSeq100	Dragen			B.1.1	GR
hCoV-19/Ukraine/Chernivtsi_861/2020	EPI_ISL_654819	2020-08-06	Europe / Ukraine / Chernivtsi	Human	Original	Nasopharyngeal swab		Illumina iSeq100	Dragen			B.1.1	GR
hCoV-19/Ukraine/Lutsk_824/2020	EPI_ISL_654820	2020-08-04	Europe / Ukraine / Lutsk	Human	Original	Nasopharyngeal swab		Illumina iSeq100	Dragen			B.1.1.325	GR
hCoV-19/Ukraine/1-65722/2021	EPI_ISL_6700698	2021-10-20	Europe / Ukraine / Kharkiv	Human	Original			Ion Torrent		NS7a_Q62stop results in 49.6% truncation of the protein sequence. Gap of 12 nucleotides when compared to the reference WIV04 sequence.	info	AY.122	GK
hCoV-19/Ukraine/2-65725/2021	EPI_ISL_6700699	2021-10-21	Europe / Ukraine / Kharkiv	Human	Original			Ion Torrent		Gap of 12 nucleotides when compared to the reference WIV04 sequence.	info	AY.122	GK
hCoV-19/Ukraine/7-65741/2021	EPI_ISL_6700700	2021-10-21	Europe / Ukraine / Kharkiv	Human	Original			Ion Torrent		NS8_E19stop results in 85.1% truncation of the protein sequence. Gap of 12 nucleotides when compared to the reference WIV04 sequence.	info	AY.9.2	GK
hCoV-19/Ukraine/8-65745/2021	EPI_ISL_6700701	2021-10-15	Europe / Ukraine / Kharkiv	Human	Original			Ion Torrent		NS8_E19stop results in 85.1% truncation of the protein sequence. Gap of 12 nucleotides when compared to the reference WIV04 sequence.	info	AY.9.2	GK
hCoV-19/Ukraine/9-65794/2021	EPI_ISL_6700702	2021-10-25	Europe / Ukraine / Kherson	Human	Original			Ion Torrent		Gap of 12 nucleotides when compared to the reference WIV04 sequence.	info	AY.122	GK
hCoV-19/Ukraine/16-65802/2021	EPI_ISL_6700703	2021-10-25	Europe / Ukraine / Kherson	Human	Original			Ion Torrent		Gap of 13 nucleotides when compared to the reference WIV04 sequence.	info	AY.36	GK
hCoV-19/Ukraine/17-65804/2021	EPI_ISL_6700704	2021-10-25	Europe / Ukraine / Kherson	Human	Original			Ion Torrent		Gap of 12 nucleotides when compared to the reference WIV04 sequence.	info	AY.46	GK
hCoV-19/Ukraine/18-65805/2021	EPI_ISL_6700710	2021-10-25	Europe / Ukraine / Kherson	Human	Original			Ion Torrent		Gap of 12 nucleotides when compared to the reference WIV04 sequence.	info	AY.4	GK
hCoV-19/Ukraine/19-65836/2021	EPI_ISL_6700716	2021-10-27	Europe / Ukraine / Kyiv	Human	Original			Ion Torrent		Gap of 12 nucleotides when compared to the reference WIV04 sequence.	info	AY.123	GK
hCoV-19/Ukraine/20-65837/2021	EPI_ISL_6700723	2021-10-27	Europe / Ukraine / Kyiv	Human	Original			Ion Torrent		Gap of 12 nucleotides when compared to the reference WIV04 sequence.	info	AY.127	GK
hCoV-19/Ukraine/22-65842/2021	EPI_ISL_6700731	2021-10-27	Europe / Ukraine / Kyiv	Human	Original			Ion Torrent		Gap of 12 nucleotides when compared to the reference WIV04 sequence.	info	AY.98.1	GK
hCoV-19/Ukraine/23-65844/2021	EPI_ISL_6700739	2021-10-26	Europe / Ukraine / Kyiv	Human	Original			Ion Torrent		Gap of 12 nucleotides when compared to the reference WIV04 sequence.	info	AY.122	GK
hCoV-19/Ukraine/25-65848/2021	EPI_ISL_6700746	2021-10-27	Europe / Ukraine / Kyiv	Human	Original			Ion Torrent		Gap of 12 nucleotides when compared to the reference WIV04 sequence.	info	AY.122	GK
hCoV-19/Ukraine/26-65849/2021	EPI_ISL_6700748	2021-10-27	Europe / Ukraine / Kyiv	Human	Original			Ion Torrent		Gap of 12 nucleotides when compared to the reference WIV04 sequence.	info	AY.121	GK
hCoV-19/Ukraine/27-65854/2021	EPI_ISL_6700753	2021-10-27	Europe / Ukraine / Kyiv	Human	Original			Ion Torrent		Gap of 12 nucleotides when compared to the reference WIV04 sequence.	info	AY.122	GK
hCoV-19/Ukraine/28-65875/2021	EPI_ISL_6700763	2021-10-25	Europe / Ukraine / Lviv	Human	Original			Ion Torrent		Gap of 12 nucleotides when compared to the reference WIV04 sequence.	info	AY.122	GK
hCoV-19/Ukraine/30-65881/2021	EPI_ISL_6700768	2021-10-19	Europe / Ukraine / Lviv	Human	Original			Ion Torrent		Gap of 12 nucleotides when compared to the reference WIV04 sequence.	info	AY.121	GK
hCoV-19/Ukraine/31-65884/2021	EPI_ISL_6700776	2021-10-25	Europe / Ukraine / Lviv	Human	Original			Ion Torrent		Gap of 12 nucleotides when compared to the reference WIV04 sequence.	info	AY.122	GK
hCoV-19/Ukraine/34-65893/2021	EPI_ISL_6700785	2021-10-25	Europe / Ukraine / Lviv	Human	Original			Ion Torrent		Gap of 60 nucleotides when compared to the reference WIV04 sequence. %UniqueMutations 0.06%.	warn	B.1.617.2	GK
hCoV-19/Ukraine/36-65905/2021	EPI_ISL_6700793	2021-10-25	Europe / Ukraine / Lviv	Human	Original			Ion Torrent		Insertion of 6 nucleotides when compared to the reference WIV04 sequence. Gap of 18 nucleotides when compared to the reference WIV04 sequence.	info	AY.4	GK
hCoV-19/Ukraine/37-65917/2021	EPI_ISL_6700794	2021-10-22	Europe / Ukraine / Uzhgorod	Human	Original			Ion Torrent		Gap of 12 nucleotides when compared to the reference WIV04 sequence.	info	AY.43	GK
hCoV-19/Ukraine/41-65932/2021	EPI_ISL_6700795	2021-10-26	Europe / Ukraine / Uzhgorod	Human	Original			Ion Torrent		Gap of 138 nucleotides when compared to the reference WIV04 sequence. %UniqueMutations 0.43%.	warn	AY.122	GK
hCoV-19/Ukraine/42-65935/2021	EPI_ISL_6700796	2021-10-25	Europe / Ukraine / Uzhgorod	Human	Original			Ion Torrent		Gap of 12 nucleotides when compared to the reference WIV04 sequence.	info	AY.4	GK
hCoV-19/Ukraine/43-65937/2021	EPI_ISL_6700797	2021-10-25	Europe / Ukraine / Uzhgorod	Human	Original			Ion Torrent		Gap of 12 nucleotides when compared to the reference WIV04 sequence.	info	B.1.617.2	GK
hCoV-19/Ukraine/48-66029/2021	EPI_ISL_6700798	2021-10-23	Europe / Ukraine / Odesa	Human	Original			Ion Torrent		NS7a_E95stop results in 22.3% truncation of the protein sequence. Gap of 57 nucleotides when compared to the reference WIV04 sequence. %UniqueMutations 0.06%.	warn	AY.122	GK
hCoV-19/Ukraine/51-66032/2021	EPI_ISL_6700799	2021-10-23	Europe / Ukraine / Odesa	Human	Original			Ion Torrent		Gap of 15 nucleotides when compared to the reference WIV04 sequence.	info	AY.43	GK
hCoV-19/Ukraine/52-66033/2021	EPI_ISL_6700800	2021-10-25	Europe / Ukraine / Odesa	Human	Original			Ion Torrent		Gap of 12 nucleotides when compared to the reference WIV04 sequence.	info	AY.122	GK
hCoV-19/Ukraine/54-66035/2021	EPI_ISL_6700801	2021-10-23	Europe / Ukraine / Odesa	Human	Original			Ion Torrent		Gap of 12 nucleotides when compared to the reference WIV04 sequence.	info	AY.36	GK
hCoV-19/Ukraine/56-66055/2021	EPI_ISL_6700802	2021-10-26	Europe / Ukraine / Odesa	Human	Original			Ion Torrent		Gap of 12 nucleotides when compared to the reference WIV04 sequence.	info	AY.4	GK
hCoV-19/Ukraine/59-66097/2021	EPI_ISL_6700803	2021-10-25	Europe / Ukraine / Dnipro	Human	Original			Ion Torrent		Gap of 76 nucleotides when compared to the reference WIV04 sequence.	warn	AY.43	GK
hCoV-19/Ukraine/60-66098/2021	EPI_ISL_6700804	2021-10-25	Europe / Ukraine / Dnipro	Human	Original			Ion Torrent		Gap of 12 nucleotides when compared to the reference WIV04 sequence.	info	AY.9.2	GK
hCoV-19/Ukraine/61-66099/2021	EPI_ISL_6700805	2021-10-25	Europe / Ukraine / Dnipro	Human	Original			Ion Torrent		Gap of 12 nucleotides when compared to the reference WIV04 sequence.	info	AY.4.2.3	GK
hCoV-19/Ukraine/69-66137/2021	EPI_ISL_6700806	2021-10-28	Europe / Ukraine / Lutsk	Human	Original			Ion Torrent		Gap of 12 nucleotides when compared to the reference WIV04 sequence.	info	AY.122	GK
hCoV-19/Ukraine/71-66139/2021	EPI_ISL_6700807	2021-10-28	Europe / Ukraine / Lutsk	Human	Original			Ion Torrent		Gap of 15 nucleotides when compared to the reference WIV04 sequence.	info	AY.4	GK
hCoV-19/Ukraine/74-66142/2021	EPI_ISL_6700808	2021-10-28	Europe / Ukraine / Lutsk	Human	Original			Ion Torrent		Gap of 12 nucleotides when compared to the reference WIV04 sequence.	info	AY.122	GK
hCoV-19/Ukraine/75-66143/2021	EPI_ISL_6700809	2021-10-28	Europe / Ukraine / Lutsk	Human	Original			Ion Torrent		Gap of 12 nucleotides when compared to the reference WIV04 sequence.	info	AY.122	GK
hCoV-19/Ukraine/44-65945/2021	EPI_ISL_6705650	2021-10-25	Europe / Ukraine / Uzhgorod	Human	Original			Ion Torrent		NS7a_E95stop results in 22.3% truncation of the protein sequence. Gap of 12 nucleotides when compared to the reference WIV04 sequence.	info	AY.121	GK
hCoV-19/Ukraine/Kyiv_317/2021	EPI_ISL_7395070	2021-11-11	Europe / Ukraine / Kyiv	Human	Original	Nasopharyngeal swab		Illumina iSeq	Dragen	Stretches of NNNs (2.02% of overall sequence). Gap of 7 nucleotides when compared to the reference WIV04 sequence.	warn	AY.122	GK
hCoV-19/Ukraine/Kyiv_320/2021	EPI_ISL_7396045	2021-11-11	Europe / Ukraine / Kyiv	Human	Original	Nasopharyngeal swab		Illumina iSeq	Dragen	Stretches of NNNs (2.11% of overall sequence). Gap of 7 nucleotides when compared to the reference WIV04 sequence.	warn	AY.122	GK
hCoV-19/Ukraine/Kyiv_326/2021	EPI_ISL_7396713	2021-11-11	Europe / Ukraine / Kyiv	Human	Original	Nasopharyngeal swab		Illumina iSeq	Dragen	Stretches of NNNs (2.69% of overall sequence). Gap of 7 nucleotides when compared to the reference WIV04 sequence.	warn	AY.106	GK
hCoV-19/Ukraine/Kyiv_329/2021	EPI_ISL_7397609	2021-11-17	Europe / Ukraine / Kyiv	Human	Original	Nasopharyngeal swab		Illumina iSeq	Dragen	Stretches of NNNs (2.77% of overall sequence). Gap of 13 nucleotides when compared to the reference WIV04 sequence.	warn	AY.126	GK
hCoV-19/Ukraine/Kyiv_585033284/2021	EPI_ISL_7398746	2021-11-01	Europe / Ukraine / Kyiv	Human	Original	Nasopharyngeal swab		Oxford Nanopore Technologies	BWA-MEM	Long stretches of NNNs (8.02% of overall sequence). NSP16_G164stop results in 45.3% truncation of the protein sequence. E without BLAST coverage. %UniqueMutations 0.21%.	alert	AY.122	GK
hCoV-19/Ukraine/Kyiv_354/2021	EPI_ISL_7755847	2021-12-02	Europe / Ukraine / Kyiv	Human	Original	Nasopharyngeal swab		Illumina iSeq100	Dragen	Stretches of NNNs (3.73% of overall sequence). Gap of 19 nucleotides when compared to the reference WIV04 sequence.	warn	AY.122	GK
hCoV-19/Ukraine/Kyiv_356/2021	EPI_ISL_7756082	2021-12-05	Europe / Ukraine / Kyiv	Human	Original	Nasopharyngeal swab		Illumina iSeq100	Dragen	Stretches of NNNs (4.65% of overall sequence). Gap of 7 nucleotides when compared to the reference WIV04 sequence.	warn	AY.126	GK
hCoV-19/Ukraine/Kyiv_357/2021	EPI_ISL_7756831	2021-12-09	Europe / Ukraine / Kyiv	Human	Original	Nasopharyngeal swab		Illumina iSeq100	Dragen	Stretches of NNNs (3.33% of overall sequence). Gap of 7 nucleotides when compared to the reference WIV04 sequence.	warn	AY.122	GK
hCoV-19/Ukraine/Kyiv_361/2021	EPI_ISL_7757043	2021-12-08	Europe / Ukraine / Kyiv	Human	Original	Nasopharyngeal swab		Illumina iSeq100	Dragen	Stretches of NNNs (3.00% of overall sequence). Gap of 7 nucleotides when compared to the reference WIV04 sequence.	warn	AY.122	GK
hCoV-19/Ukraine/Kyiv_362/2021	EPI_ISL_7757243	2021-12-08	Europe / Ukraine / Kyiv	Human	Original	Nasopharyngeal swab		Illumina iSeq100	Dragen	Stretches of NNNs (2.87% of overall sequence). Gap of 7 nucleotides when compared to the reference WIV04 sequence.	warn	AY.122	GK
hCoV-19/Ukraine/Kyiv_366/2021	EPI_ISL_7757467	2021-11-23	Europe / Ukraine / Kyiv	Human	Original	Nasopharyngeal swab		Illumina iSeq100	Dragen	Long stretches of NNNs (5.07% of overall sequence). Gap of 7 nucleotides when compared to the reference WIV04 sequence.	alert	AY.43	GK
hCoV-19/Ukraine/Kyiv_367/2021	EPI_ISL_7757655	2021-11-23	Europe / Ukraine / Kyiv	Human	Original	Nasopharyngeal swab		Illumina iSeq100	Dragen	Stretches of NNNs (3.13% of overall sequence). Gap of 10 nucleotides when compared to the reference WIV04 sequence.	warn	AY.121	GK
hCoV-19/Ukraine/Kyiv_368/2021	EPI_ISL_7758462	2021-12-09	Europe / Ukraine / Kyiv	Human	Original	Nasopharyngeal swab		Illumina iSeq100	Dragen	Stretches of NNNs (2.98% of overall sequence). Gap of 7 nucleotides when compared to the reference WIV04 sequence.	warn	AY.122	GK
hCoV-19/Ukraine/1-66520/2021	EPI_ISL_7967972	2021-11-19	Europe / Ukraine / Dnipro	Human	Original			Ion Torrent		Gap of 12 nucleotides when compared to the reference WIV04 sequence.	info	AY.122	GK
hCoV-19/Ukraine/2-66521/2021	EPI_ISL_7967973	2021-11-22	Europe / Ukraine / Dnipro	Human	Original			Ion Torrent		Gap of 12 nucleotides when compared to the reference WIV04 sequence.	info	AY.122	GK
hCoV-19/Ukraine/4-66566/2021	EPI_ISL_7967974	2021-11-22	Europe / Ukraine / Sumy	Human	Original			Ion Torrent		Gap of 12 nucleotides when compared to the reference WIV04 sequence.	info	AY.122	GK
hCoV-19/Ukraine/5-66573/2021	EPI_ISL_7967975	2021-11-22	Europe / Ukraine / Sumy	Human	Original			Ion Torrent		Gap of 12 nucleotides when compared to the reference WIV04 sequence.	info	AY.25	GK
hCoV-19/Ukraine/6-66574/2021	EPI_ISL_7967976	2021-11-22	Europe / Ukraine / Sumy	Human	Original			Ion Torrent		Gap of 12 nucleotides when compared to the reference WIV04 sequence.	info	AY.122	GK
hCoV-19/Ukraine/9-66618/2021	EPI_ISL_7967977	2021-11-18	Europe / Ukraine / Poltava	Human	Original			Ion Torrent		Gap of 12 nucleotides when compared to the reference WIV04 sequence.	info	AY.122	GK
hCoV-19/Ukraine/11-66620/2021	EPI_ISL_7967978	2021-11-19	Europe / Ukraine / Poltava	Human	Original			Ion Torrent		Gap of 12 nucleotides when compared to the reference WIV04 sequence.	info	AY.122	GK
hCoV-19/Ukraine/12-66621/2021	EPI_ISL_7967979	2021-11-18	Europe / Ukraine / Poltava	Human	Original			Ion Torrent		Gap of 12 nucleotides when compared to the reference WIV04 sequence.	info	AY.122	GK
hCoV-19/Ukraine/13-66622/2021	EPI_ISL_7967980	2021-11-18	Europe / Ukraine / Poltava	Human	Original			Ion Torrent		Gap of 12 nucleotides when compared to the reference WIV04 sequence.	info	AY.122	GK
hCoV-19/Ukraine/16-66742/2021	EPI_ISL_7967981	2021-11-22	Europe / Ukraine / Zaporizhzhia	Human	Original			Ion Torrent		Gap of 12 nucleotides when compared to the reference WIV04 sequence.	info	AY.122	GK
hCoV-19/Ukraine/24-66840/2021	EPI_ISL_7967982	2021-11-19	Europe / Ukraine / Lutsk	Human	Original			Ion Torrent		Gap of 12 nucleotides when compared to the reference WIV04 sequence.	info	AY.36	GK
hCoV-19/Ukraine/26-66875/2021	EPI_ISL_7967983	2021-11-22	Europe / Ukraine / Zhytomyr	Human	Original			Ion Torrent		Gap of 12 nucleotides when compared to the reference WIV04 sequence.	info	AY.122	GK
hCoV-19/Ukraine/27-66878/2021	EPI_ISL_7967984	2021-11-21	Europe / Ukraine / Zhytomyr	Human	Original			Ion Torrent		Gap of 12 nucleotides when compared to the reference WIV04 sequence.	info	AY.43	GK
hCoV-19/Ukraine/29-66901/2021	EPI_ISL_7967985	2021-11-22	Europe / Ukraine / Odesa	Human	Original			Ion Torrent		Gap of 12 nucleotides when compared to the reference WIV04 sequence.	info	AY.122	GK
hCoV-19/Ukraine/31-66903/2021	EPI_ISL_7967986	2021-11-22	Europe / Ukraine / Odesa	Human	Original			Ion Torrent		Gap of 12 nucleotides when compared to the reference WIV04 sequence.	info	AY.122	GK
hCoV-19/Ukraine/32-66904/2021	EPI_ISL_7967987	2021-11-22	Europe / Ukraine / Odesa	Human	Original			Ion Torrent		Gap of 12 nucleotides when compared to the reference WIV04 sequence.	info	AY.122	GK
hCoV-19/Ukraine/33-66905/2021	EPI_ISL_7967988	2021-11-22	Europe / Ukraine / Odesa	Human	Original			Ion Torrent		Gap of 12 nucleotides when compared to the reference WIV04 sequence.	info	AY.122	GK
hCoV-19/Ukraine/35-66907/2021	EPI_ISL_7967989	2021-11-22	Europe / Ukraine / Odesa	Human	Original			Ion Torrent		Gap of 12 nucleotides when compared to the reference WIV04 sequence.	info	AY.126	GK
hCoV-19/Ukraine/36-66908/2021	EPI_ISL_7967990	2021-11-22	Europe / Ukraine / Odesa	Human	Original			Ion Torrent		Gap of 12 nucleotides when compared to the reference WIV04 sequence.	info	AY.122	GK
hCoV-19/Ukraine/37-66909/2021	EPI_ISL_7967991	2021-11-22	Europe / Ukraine / Odesa	Human	Original			Ion Torrent		Gap of 12 nucleotides when compared to the reference WIV04 sequence.	info	AY.122	GK
hCoV-19/Ukraine/41-66913/2021	EPI_ISL_7967992	2021-11-22	Europe / Ukraine / Odesa	Human	Original			Ion Torrent		Gap of 12 nucleotides when compared to the reference WIV04 sequence.	info	AY.43	GK
hCoV-19/Ukraine/44-66916/2021	EPI_ISL_7967993	2021-11-22	Europe / Ukraine / Odesa	Human	Original			Ion Torrent		Gap of 12 nucleotides when compared to the reference WIV04 sequence.	info	AY.121	GK
hCoV-19/Ukraine/46-66918/2021	EPI_ISL_7967994	2021-11-22	Europe / Ukraine / Odesa	Human	Original			Ion Torrent		Gap of 12 nucleotides when compared to the reference WIV04 sequence.	info	AY.29	GK
hCoV-19/Ukraine/48-66920/2021	EPI_ISL_7967995	2021-11-22	Europe / Ukraine / Odesa	Human	Original			Ion Torrent		Gap of 12 nucleotides when compared to the reference WIV04 sequence.	info	AY.122	GK
hCoV-19/Ukraine/49-66921/2021	EPI_ISL_7967996	2021-11-22	Europe / Ukraine / Odesa	Human	Original			Ion Torrent		Gap of 12 nucleotides when compared to the reference WIV04 sequence.	info	B.1.617.2	GK
hCoV-19/Ukraine/50-66922/2021	EPI_ISL_7967997	2021-11-22	Europe / Ukraine / Odesa	Human	Original			Ion Torrent		Gap of 12 nucleotides when compared to the reference WIV04 sequence.	info	AY.36	GK
hCoV-19/Ukraine/51-66923/2021	EPI_ISL_7967998	2021-11-23	Europe / Ukraine / Odesa	Human	Original			Ion Torrent		Gap of 12 nucleotides when compared to the reference WIV04 sequence.	info	AY.122	GK
hCoV-19/Ukraine/52-66924/2021	EPI_ISL_7967999	2021-11-23	Europe / Ukraine / Odesa	Human	Original			Ion Torrent		Gap of 12 nucleotides when compared to the reference WIV04 sequence.	info	AY.122	GK
hCoV-19/Ukraine/53-66925/2021	EPI_ISL_7968000	2021-11-23	Europe / Ukraine / Odesa	Human	Original			Ion Torrent		Gap of 12 nucleotides when compared to the reference WIV04 sequence.	info	AY.122	GK
hCoV-19/Ukraine/55-66927/2021	EPI_ISL_7968001	2021-11-23	Europe / Ukraine / Odesa	Human	Original			Ion Torrent		Gap of 12 nucleotides when compared to the reference WIV04 sequence.	info	AY.98.1	GK
hCoV-19/Ukraine/56-66928/2021	EPI_ISL_7968002	2021-11-23	Europe / Ukraine / Odesa	Human	Original			Ion Torrent		Gap of 12 nucleotides when compared to the reference WIV04 sequence.	info	AY.98.1	GK
hCoV-19/Ukraine/59-66931/2021	EPI_ISL_7968003	2021-11-23	Europe / Ukraine / Odesa	Human	Original			Ion Torrent		Gap of 12 nucleotides when compared to the reference WIV04 sequence.	info	AY.126	GK
hCoV-19/Ukraine/61-66933/2021	EPI_ISL_7968004	2021-11-23	Europe / Ukraine / Odesa	Human	Original			Ion Torrent		Gap of 12 nucleotides when compared to the reference WIV04 sequence.	info	AY.43	GK
hCoV-19/Ukraine/62-66934/2021	EPI_ISL_7968005	2021-11-23	Europe / Ukraine / Odesa	Human	Original			Ion Torrent		Gap of 12 nucleotides when compared to the reference WIV04 sequence.	info	AY.4	GK
hCoV-19/Ukraine/63-66935/2021	EPI_ISL_7968006	2021-11-23	Europe / Ukraine / Odesa	Human	Original			Ion Torrent		Gap of 12 nucleotides when compared to the reference WIV04 sequence.	info	AY.36	GK
hCoV-19/Ukraine/65-66937/2021	EPI_ISL_7968007	2021-11-23	Europe / Ukraine / Odesa	Human	Original			Ion Torrent		Gap of 12 nucleotides when compared to the reference WIV04 sequence.	info	AY.126	GK
hCoV-19/Ukraine/66-66938/2021	EPI_ISL_7968008	2021-11-23	Europe / Ukraine / Odesa	Human	Original			Ion Torrent		Gap of 12 nucleotides when compared to the reference WIV04 sequence.	info	AY.122	GK
hCoV-19/Ukraine/68-66948/2021	EPI_ISL_7968009	2021-11-29	Europe / Ukraine / Dnipro	Human	Original			Ion Torrent		Gap of 12 nucleotides when compared to the reference WIV04 sequence.	info	AY.122	GK
hCoV-19/Ukraine/58-66930/2021	EPI_ISL_7968010	2021-11-23	Europe / Ukraine / Odesa	Human	Original			Ion Torrent		Gap of 21 nucleotides when compared to the reference WIV04 sequence.	info	AY.122	GK
hCoV-19/Ukraine/57-66929/2021	EPI_ISL_7968011	2021-11-23	Europe / Ukraine / Odesa	Human	Original			Ion Torrent		Gap of 81 nucleotides when compared to the reference WIV04 sequence.	warn	AY.5	GK
hCoV-19/Ukraine/10-66619/2021	EPI_ISL_7968012	2021-11-19	Europe / Ukraine / Poltava	Human	Original			Ion Torrent		Insertion of 1 nucleotides when compared to the reference WIV04 sequence. Gap of 13 nucleotides when compared to the reference WIV04 sequence.	info	AY.122	GK
hCoV-19/Ukraine/25-66874/2021	EPI_ISL_7968013	2021-11-22	Europe / Ukraine / Zhytomyr	Human	Original			Ion Torrent		NS8_E106stop results in 13.2% truncation of the protein sequence. Gap of 13 nucleotides when compared to the reference WIV04 sequence.	info	AY.122	GK
hCoV-19/Ukraine/687032022/2021	EPI_ISL_7987086	2021-12-19	Europe / Ukraine / Kyiv	Human	Original	Nasopharyngeal swab		Oxford Nanopore	BWA-MEM	Long stretches of NNNs (5.07% of overall sequence). %UniqueMutations 0.50%.	alert	BA.1.1	GRA
hCoV-19/Belgium/SJ4562382/2021	EPI_ISL_8142634	2021-11-30	Europe / Ukraine / Odessa	Human	Original	Nasopharyngeal swab	Viral pneumonia bilateral,DM,captain container ship zeebrugge	Illumina MiSeq	CLC genomics workbench	Stretches of NNNs (2.80% of overall sequence). Gap of 13 nucleotides when compared to the reference WIV04 sequence.	warn	AY.33	GK
hCoV-19/Ukraine/14-66735/2021	EPI_ISL_8645799	2021-11-22	Europe / Ukraine / Poltava	Human	Original			Ion Torrent		Gap of 1 nucleotide(s) found at refpos 11083 (FRAMESHIFT). Gap of 1 nucleotide(s) at refpos 11083 occurred >=100 times in >=10 locations. NSP6_P73stop results in 75.2% truncation of the protein sequence. Gap of 13 nucleotides when compared to the reference WIV04 sequence.	warn	AY.122	O
hCoV-19/Ukraine/15-66736/2021	EPI_ISL_8645800	2021-11-22	Europe / Ukraine / Zaporizhzhia	Human	Original			Ion Torrent		Gap of 12 nucleotides when compared to the reference WIV04 sequence.	info	AY.122	GK
hCoV-19/Ukraine/17-66748/2021	EPI_ISL_8645801	2021-11-22	Europe / Ukraine / Zaporizhzhia	Human	Original			Ion Torrent		Gap of 1 nucleotide(s) found at refpos 11083 (FRAMESHIFT). Gap of 1 nucleotide(s) at refpos 11083 occurred >=100 times in >=10 locations. NSP6_P73stop results in 75.2% truncation of the protein sequence. Gap of 13 nucleotides when compared to the reference WIV04 sequence.	warn	AY.122	O
hCoV-19/Ukraine/18-66749/2021	EPI_ISL_8645802	2021-11-22	Europe / Ukraine / Zaporizhzhia	Human	Original			Ion Torrent		NS8_G50stop results in 59.5% truncation of the protein sequence. Gap of 12 nucleotides when compared to the reference WIV04 sequence.	info	AY.122	GK
hCoV-19/Ukraine/19-66753/2021	EPI_ISL_8645803	2021-11-22	Europe / Ukraine / Zaporizhzhia	Human	Original			Ion Torrent		Gap of 57 nucleotides when compared to the reference WIV04 sequence.	warn	AY.122	GK
hCoV-19/Ukraine/20-66769/2021	EPI_ISL_8645804	2021-11-22	Europe / Ukraine / Zaporizhzhia	Human	Original			Ion Torrent		Gap of 12 nucleotides when compared to the reference WIV04 sequence.	info	AY.122	GK
hCoV-19/Ukraine/21-66777/2021	EPI_ISL_8645805	2021-11-20	Europe / Ukraine / Mykolaiv	Human	Original			Ion Torrent		Gap of 12 nucleotides when compared to the reference WIV04 sequence.	info	AY.121	GK
hCoV-19/Ukraine/28-66879/2021	EPI_ISL_8645806	2021-11-20	Europe / Ukraine / Zhytomyr	Human	Original			Ion Torrent		Gap of 13 nucleotides when compared to the reference WIV04 sequence.	info	AY.122	GK
hCoV-19/Ukraine/34-66906/2021	EPI_ISL_8645807	2021-11-22	Europe / Ukraine / Odesa	Human	Original			Ion Torrent		Gap of 12 nucleotides when compared to the reference WIV04 sequence.	info	AY.126	GK
hCoV-19/Ukraine/3-66543/2021	EPI_ISL_8645808	2021-11-22	Europe / Ukraine / Dnipro	Human	Original			Ion Torrent		Gap of 12 nucleotides when compared to the reference WIV04 sequence.	info	AY.122	GK
hCoV-19/Ukraine/38-66910/2021	EPI_ISL_8645809	2021-11-22	Europe / Ukraine / Odesa	Human	Original			Ion Torrent		Gap of 18 nucleotides when compared to the reference WIV04 sequence.	info	AY.126	GK
hCoV-19/Ukraine/42-66914/2021	EPI_ISL_8645810	2021-11-22	Europe / Ukraine / Odesa	Human	Original			Ion Torrent		Gap of 13 nucleotides when compared to the reference WIV04 sequence.	info	AY.122	GK
hCoV-19/Ukraine/43-66915/2021	EPI_ISL_8645811	2021-11-22	Europe / Ukraine / Odesa	Human	Original			Ion Torrent		Gap of 33 nucleotides when compared to the reference WIV04 sequence.	warn	AY.121	GK
hCoV-19/Ukraine/54-66926/2021	EPI_ISL_8645812	2021-11-23	Europe / Ukraine / Odesa	Human	Original			Ion Torrent		Gap of 1 nucleotide(s) found at refpos 11083 (FRAMESHIFT). Gap of 1 nucleotide(s) at refpos 11083 occurred >=100 times in >=10 locations. NSP6_P73stop results in 75.2% truncation of the protein sequence. Gap of 13 nucleotides when compared to the reference WIV04 sequence.	warn	AY.126	O
hCoV-19/Ukraine/60-66932/2021	EPI_ISL_8645813	2021-11-23	Europe / Ukraine / Odesa	Human	Original			Ion Torrent		Gap of 15 nucleotides when compared to the reference WIV04 sequence.	info	AY.122	GK
hCoV-19/Ukraine/67-66939/2021	EPI_ISL_8645814	2021-11-23	Europe / Ukraine / Odesa	Human	Original			Ion Torrent		Gap of 13 nucleotides when compared to the reference WIV04 sequence.	info	AY.122	GK
hCoV-19/Ukraine/72-66955/2021	EPI_ISL_8645815	2021-11-29	Europe / Ukraine / Dnipro	Human	Original			Ion Torrent		Gap of 12 nucleotides when compared to the reference WIV04 sequence.	info	B.1.617.2	GK
hCoV-19/Ukraine/7-66582/2021	EPI_ISL_8645816	2021-11-19	Europe / Ukraine / Sumy	Human	Original			Ion Torrent		Gap of 1 nucleotide(s) found at refpos 27264 (FRAMESHIFT). Gap of 1 nucleotide(s) at refpos 27264 was previously seen. Gap of 4 nucleotide(s) found at refpos 27578 (FRAMESHIFT). Gap of 4 nucleotide(s) at refpos 27578 occurred >=100 times in >=10 locations. Gap of 17 nucleotides when compared to the reference WIV04 sequence.	warn	AY.46	GK
hCoV-19/Ukraine/30-66902/2021	EPI_ISL_8645820	2021-11-22	Europe / Ukraine / Odesa	Human	Original			Ion Torrent		Insertion of 1 nucleotide(s) found at refpos 28093 (FRAMESHIFT not confirmed by the submitter). Gap of 12 nucleotides when compared to the reference WIV04 sequence.	warn	AY.126	GK
hCoV-19/Ukraine/45-66917/2021	EPI_ISL_8645821	2021-11-22	Europe / Ukraine / Odesa	Human	Original			Ion Torrent		Gap of 26 nucleotide(s) found at refpos 23047 (FRAMESHIFT not confirmed by the submitter). Gap of 62 nucleotides when compared to the reference WIV04 sequence.	warn	AY.122	GK
hCoV-19/Ukraine/47-66919/2021	EPI_ISL_8645822	2021-11-22	Europe / Ukraine / Odesa	Human	Original			Ion Torrent		Gap of 7 nucleotide(s) found at refpos 2861 (FRAMESHIFT not confirmed by the submitter). Gap of 23 nucleotide(s) found at refpos 7292 (FRAMESHIFT not confirmed by the submitter). Gap of 5 nucleotide(s) found at refpos 9218 (FRAMESHIFT not confirmed by the submitter). NSP3_Y1535stop results in 21.1% truncation of the protein sequence. NSP3_S1534stop results in 21.2% truncation of the protein seque…	warn	AY.126	GK
hCoV-19/Ukraine/JXCDC-04/2021	EPI_ISL_8917339	2021-12-04	Europe / Ukraine	Human	Original	Oropharyngeal swab	Patient infected in Ukraine	Illumina MiSeq	SPAdes	Insertion of 6 nucleotides when compared to the reference WIV04 sequence. Gap of 13 nucleotides when compared to the reference WIV04 sequence.	info	AY.36	GK
hCoV-19/Ukraine/UZA-UA-CV8336647317/2022	EPI_ISL_9479659	2022-01-23	Europe / Ukraine / Polian	Human	Original			Illumina NextSeq		Stretches of NNNs (2.00% of overall sequence). Gap of 39 nucleotides when compared to the reference WIV04 sequence.	warn	BA.1.15	GRA
hCoV-19/Ukraine/Kyiv-191945/2021	EPI_ISL_9662954	2021-12-14	Europe / Ukraine / Kyiv	Human	Original	Nasopharyngeal swab		Nanopore MinION	ARTIC/nanopolish	Long stretches of NNNs (5.78% of overall sequence). Gap of 12 nucleotides when compared to the reference WIV04 sequence.	alert	AY.122	GK
hCoV-19/Ukraine/Kyiv-191949/2021	EPI_ISL_9662955	2021-12-14	Europe / Ukraine / Kyiv	Human	Original	Nasopharyngeal swab		Nanopore MinION	ARTIC/nanopolish	Gap of 12 nucleotides when compared to the reference WIV04 sequence.	info	AY.36	GK
hCoV-19/Ukraine/Kyiv-191950/2021	EPI_ISL_9662956	2021-12-14	Europe / Ukraine / Kyiv	Human	Original	Nasopharyngeal swab		Nanopore MinION	ARTIC/nanopolish	Stretches of NNNs (3.99% of overall sequence). Gap of 13 nucleotides when compared to the reference WIV04 sequence.	warn	AY.36	GK
hCoV-19/Ukraine/Kyiv-191955/2021	EPI_ISL_9662957	2021-12-14	Europe / Ukraine / Kyiv	Human	Original	Nasopharyngeal swab		Nanopore MinION	ARTIC/nanopolish	Stretches of NNNs (3.42% of overall sequence). NS8_E92stop results in 24.8% truncation of the protein sequence. Gap of 12 nucleotides when compared to the reference WIV04 sequence. NS7a without BLAST coverage. NS6 without BLAST coverage.	warn	AY.122	GK
hCoV-19/Ukraine/Kyiv-191956/2021	EPI_ISL_9662958	2021-12-14	Europe / Ukraine / Kyiv	Human	Original	Nasopharyngeal swab		Nanopore MinION	ARTIC/nanopolish	Gap of 17 nucleotide(s) found at refpos 27564 (FRAMESHIFT confirmed by the submitter). Gap of 17 nucleotide(s) at refpos 27564 occurred >=100 times in >=10 locations. Gap of 30 nucleotides when compared to the reference WIV04 sequence.	warn	AY.126	GK
hCoV-19/Ukraine/Kyiv-191957/2021	EPI_ISL_9662959	2021-12-14	Europe / Ukraine / Kyiv	Human	Original	Nasopharyngeal swab		Nanopore MinION	ARTIC/nanopolish	Stretches of NNNs (2.21% of overall sequence). Gap of 6 nucleotides when compared to the reference WIV04 sequence.	warn	AY.122	GK
hCoV-19/Ukraine/Kyiv-192037/2021	EPI_ISL_9662960	2021-12-15	Europe / Ukraine / Kyiv	Human	Original	Nasopharyngeal swab		Nanopore MinION	ARTIC/nanopolish	Long stretches of NNNs (8.79% of overall sequence). Gap of 6 nucleotides when compared to the reference WIV04 sequence.	alert	AY.122	GK
hCoV-19/Ukraine/Kyiv-192044/2021	EPI_ISL_9662961	2021-12-15	Europe / Ukraine / Kyiv	Human	Original	Nasopharyngeal swab		Nanopore MinION	ARTIC/nanopolish	Gap of 13 nucleotides when compared to the reference WIV04 sequence.	info	B.1.617.2	GK
hCoV-19/Ukraine/Kyiv-192046/2021	EPI_ISL_9662962	2021-12-15	Europe / Ukraine / Kyiv	Human	Original	Nasopharyngeal swab		Nanopore MinION	ARTIC/nanopolish	Gap of 13 nucleotides when compared to the reference WIV04 sequence.	info	AY.36	GK
hCoV-19/Ukraine/Kyiv-192061/2021	EPI_ISL_9662963	2021-12-15	Europe / Ukraine / Kyiv	Human	Original	Nasopharyngeal swab		Nanopore MinION	ARTIC/nanopolish	Long stretches of NNNs (6.25% of overall sequence). Gap of 6 nucleotides when compared to the reference WIV04 sequence.	alert	AY.122	GK
hCoV-19/Ukraine/Kyiv-192063/2021	EPI_ISL_9662964	2021-12-15	Europe / Ukraine / Kyiv	Human	Original	Nasopharyngeal swab		Nanopore MinION	ARTIC/nanopolish	Gap of 12 nucleotides when compared to the reference WIV04 sequence.	info	AY.122	GK
hCoV-19/Ukraine/Kyiv-192064/2021	EPI_ISL_9662965	2021-12-15	Europe / Ukraine / Kyiv	Human	Original	Nasopharyngeal swab		Nanopore MinION	ARTIC/nanopolish	Gap of 12 nucleotides when compared to the reference WIV04 sequence.	info	AY.36	GK
hCoV-19/Ukraine/Kyiv-192130/2021	EPI_ISL_9662966	2021-12-15	Europe / Ukraine / Kyiv	Human	Original	Nasopharyngeal swab		Nanopore MinION	ARTIC/nanopolish	Stretches of NNNs (1.67% of overall sequence). Gap of 13 nucleotides when compared to the reference WIV04 sequence. NS7a without BLAST coverage. NS6 without BLAST coverage.	warn	AY.122	GK
hCoV-19/Ukraine/Kyiv-192132/2021	EPI_ISL_9662967	2021-12-15	Europe / Ukraine / Kyiv	Human	Original	Nasopharyngeal swab		Nanopore MinION	ARTIC/nanopolish	Gap of 12 nucleotides when compared to the reference WIV04 sequence.	info	AY.36	GK
hCoV-19/Ukraine/Kyiv-192134/2021	EPI_ISL_9662968	2021-12-15	Europe / Ukraine / Kyiv	Human	Original	Nasopharyngeal swab		Nanopore MinION	ARTIC/nanopolish	Stretches of NNNs (1.63% of overall sequence). Gap of 12 nucleotides when compared to the reference WIV04 sequence.	warn	AY.122	GK
hCoV-19/Ukraine/Kyiv-192136/2021	EPI_ISL_9662969	2021-12-15	Europe / Ukraine / Kyiv	Human	Original	Nasopharyngeal swab		Nanopore MinION	ARTIC/nanopolish	NS7b_E39stop results in 11.6% truncation of the protein sequence. Gap of 13 nucleotides when compared to the reference WIV04 sequence.	info	AY.122	GK
hCoV-19/Ukraine/Kyiv-192138/2021	EPI_ISL_9662970	2021-12-15	Europe / Ukraine / Kyiv	Human	Original	Nasopharyngeal swab		Nanopore MinION	ARTIC/nanopolish	Gap of 12 nucleotides when compared to the reference WIV04 sequence.	info	AY.126	GK
hCoV-19/Ukraine/Kyiv-192146/2021	EPI_ISL_9662971	2021-12-15	Europe / Ukraine / Kyiv	Human	Original	Nasopharyngeal swab		Nanopore MinION	ARTIC/nanopolish	Long stretches of NNNs (7.51% of overall sequence). Gap of 8 nucleotide(s) found at refpos 28243 (FRAMESHIFT confirmed by the submitter). Gap of 8 nucleotide(s) at refpos 28243 was previously seen. Gap of 15 nucleotides when compared to the reference WIV04 sequence. NS7a without BLAST coverage. NS6 without BLAST coverage.	alert	AY.122	GK
hCoV-19/Ukraine/Kyiv-192155/2021	EPI_ISL_9662972	2021-12-15	Europe / Ukraine / Kyiv	Human	Original	Nasopharyngeal swab		Nanopore MinION	ARTIC/nanopolish	Gap of 12 nucleotides when compared to the reference WIV04 sequence.	info	AY.127	GK
hCoV-19/Ukraine/Kyiv-192159/2021	EPI_ISL_9662973	2021-12-15	Europe / Ukraine / Kyiv	Human	Original	Nasopharyngeal swab		Nanopore MinION	ARTIC/nanopolish	Stretches of NNNs (3.73% of overall sequence). Gap of 6 nucleotides when compared to the reference WIV04 sequence.	warn	AY.122	GK
hCoV-19/Ukraine/Kyiv-192160/2021	EPI_ISL_9662974	2021-12-15	Europe / Ukraine / Kyiv	Human	Original	Nasopharyngeal swab		Nanopore MinION	ARTIC/nanopolish	Gap of 12 nucleotides when compared to the reference WIV04 sequence.	info	AY.122	GK
hCoV-19/Ukraine/Kyiv-192161/2021	EPI_ISL_9662975	2021-12-15	Europe / Ukraine / Kyiv	Human	Original	Nasopharyngeal swab		Nanopore MinION	ARTIC/nanopolish	Stretches of NNNs (1.51% of overall sequence). Gap of 12 nucleotides when compared to the reference WIV04 sequence.	warn	AY.43	GK
hCoV-19/Ukraine/Kyiv-192223/2021	EPI_ISL_9662976	2021-12-15	Europe / Ukraine / Kyiv	Human	Original	Nasopharyngeal swab		Nanopore MinION	ARTIC/nanopolish	Gap of 13 nucleotides when compared to the reference WIV04 sequence.	info	AY.36	GK
hCoV-19/Ukraine/Kyiv-192247/2021	EPI_ISL_9662977	2021-12-15	Europe / Ukraine / Kyiv	Human	Original	Nasopharyngeal swab		Nanopore MinION	ARTIC/nanopolish	Stretches of NNNs (1.79% of overall sequence). Gap of 13 nucleotides when compared to the reference WIV04 sequence.	warn	AY.122	GK
hCoV-19/Ukraine/Kyiv-192251/2021	EPI_ISL_9662978	2021-12-15	Europe / Ukraine / Kyiv	Human	Original	Nasopharyngeal swab		Nanopore MinION	ARTIC/nanopolish	Long stretches of NNNs (5.78% of overall sequence). Gap of 13 nucleotides when compared to the reference WIV04 sequence.	alert	AY.122	GK
hCoV-19/Ukraine/Kyiv-192253/2021	EPI_ISL_9662979	2021-12-15	Europe / Ukraine / Kyiv	Human	Original	Nasopharyngeal swab		Nanopore MinION	ARTIC/nanopolish	Stretches of NNNs (3.19% of overall sequence). Gap of 13 nucleotides when compared to the reference WIV04 sequence.	warn	B.1.617.2	GK
hCoV-19/Ukraine/Kyiv-192259/2021	EPI_ISL_9662980	2021-12-15	Europe / Ukraine / Kyiv	Human	Original	Nasopharyngeal swab		Nanopore MinION	ARTIC/nanopolish	Stretches of NNNs (1.67% of overall sequence). Gap of 12 nucleotides when compared to the reference WIV04 sequence.	warn	AY.122	GK
hCoV-19/Ukraine/Kyiv-192271/2021	EPI_ISL_9662981	2021-12-15	Europe / Ukraine / Kyiv	Human	Original	Nasopharyngeal swab		Nanopore MinION	ARTIC/nanopolish	Long stretches of NNNs (8.60% of overall sequence). Gap of 13 nucleotides when compared to the reference WIV04 sequence.	alert	AY.4	GK
hCoV-19/Ukraine/Kyiv-192318/2021	EPI_ISL_9662982	2021-12-15	Europe / Ukraine / Kyiv	Human	Original	Nasopharyngeal swab		Nanopore MinION	ARTIC/nanopolish	Gap of 1 nucleotide(s) found at refpos 27553 (FRAMESHIFT confirmed by the submitter). Gap of 1 nucleotide(s) at refpos 27553 occurred >=100 times in >=10 locations. Gap of 14 nucleotides when compared to the reference WIV04 sequence.	warn	AY.43	GK
hCoV-19/Ukraine/Kyiv-192321/2021	EPI_ISL_9662983	2021-12-15	Europe / Ukraine / Kyiv	Human	Original	Nasopharyngeal swab		Nanopore MinION	ARTIC/nanopolish	Long stretches of NNNs (8.64% of overall sequence). Gap of 6 nucleotides when compared to the reference WIV04 sequence.	alert	AY.122	GK
hCoV-19/Ukraine/Kyiv-192322/2021	EPI_ISL_9662984	2021-12-15	Europe / Ukraine / Kyiv	Human	Original	Nasopharyngeal swab		Nanopore MinION	ARTIC/nanopolish	Gap of 12 nucleotides when compared to the reference WIV04 sequence.	info	AY.127	GK
hCoV-19/Ukraine/Kyiv-192327/2021	EPI_ISL_9662985	2021-12-15	Europe / Ukraine / Kyiv	Human	Original	Nasopharyngeal swab		Nanopore MinION	ARTIC/nanopolish	Gap of 12 nucleotides when compared to the reference WIV04 sequence.	info	AY.122	GK
hCoV-19/Ukraine/Kyiv-192329/2021	EPI_ISL_9662986	2021-12-15	Europe / Ukraine / Kyiv	Human	Original	Nasopharyngeal swab		Nanopore MinION	ARTIC/nanopolish	Gap of 13 nucleotides when compared to the reference WIV04 sequence.	info	AY.122	GK
hCoV-19/Ukraine/Kyiv-192339/2021	EPI_ISL_9662987	2021-12-15	Europe / Ukraine / Kyiv	Human	Original	Nasopharyngeal swab		Nanopore MinION	ARTIC/nanopolish	Gap of 12 nucleotides when compared to the reference WIV04 sequence.	info	AY.122	GK
hCoV-19/Ukraine/Kyiv-192364/2021	EPI_ISL_9662988	2021-12-15	Europe / Ukraine / Kyiv	Human	Original	Nasopharyngeal swab		Nanopore MinION	ARTIC/nanopolish	Gap of 13 nucleotides when compared to the reference WIV04 sequence.	info	AY.4	GK
hCoV-19/Ukraine/Kyiv-192394/2021	EPI_ISL_9662989	2021-12-15	Europe / Ukraine / Kyiv	Human	Original	Nasopharyngeal swab		Nanopore MinION	ARTIC/nanopolish	Gap of 12 nucleotides when compared to the reference WIV04 sequence.	info	AY.127	GK
hCoV-19/Ukraine/Kyiv-192429/2021	EPI_ISL_9662990	2021-12-15	Europe / Ukraine / Kyiv	Human	Original	Nasopharyngeal swab		Nanopore MinION	ARTIC/nanopolish	NS8_Q27stop results in 78.5% truncation of the protein sequence. Gap of 12 nucleotides when compared to the reference WIV04 sequence.	info	AY.122	GK
hCoV-19/Ukraine/Kyiv-192435/2021	EPI_ISL_9662991	2021-12-15	Europe / Ukraine / Kyiv	Human	Original	Nasopharyngeal swab		Nanopore MinION	ARTIC/nanopolish	Gap of 12 nucleotides when compared to the reference WIV04 sequence.	info	AY.121	GK
hCoV-19/Ukraine/Kyiv-192445/2021	EPI_ISL_9662992	2021-12-15	Europe / Ukraine / Kyiv	Human	Original	Nasopharyngeal swab		Nanopore MinION	ARTIC/nanopolish	Gap of 13 nucleotides when compared to the reference WIV04 sequence.	info	AY.122	GK
hCoV-19/Ukraine/Kyiv-192446/2021	EPI_ISL_9662993	2021-12-15	Europe / Ukraine / Kyiv	Human	Original	Nasopharyngeal swab		Nanopore MinION	ARTIC/nanopolish	Gap of 13 nucleotides when compared to the reference WIV04 sequence.	info	AY.4	GK
hCoV-19/Ukraine/Kyiv-192457/2021	EPI_ISL_9662994	2021-12-15	Europe / Ukraine / Kyiv	Human	Original	Nasopharyngeal swab		Nanopore MinION	ARTIC/nanopolish	Gap of 13 nucleotides when compared to the reference WIV04 sequence.	info	AY.127	GK
hCoV-19/Ukraine/Kyiv-192461/2021	EPI_ISL_9662995	2021-12-15	Europe / Ukraine / Kyiv	Human	Original	Nasopharyngeal swab		Nanopore MinION	ARTIC/nanopolish	Gap of 13 nucleotides when compared to the reference WIV04 sequence.	info	AY.36	GK
hCoV-19/Ukraine/Kyiv-192512/2021	EPI_ISL_9662996	2021-12-15	Europe / Ukraine / Kyiv	Human	Original	Nasopharyngeal swab		Nanopore MinION	ARTIC/nanopolish	Gap of 13 nucleotides when compared to the reference WIV04 sequence.	info	AY.122	GK
hCoV-19/Ukraine/Kyiv-192518/2021	EPI_ISL_9662997	2021-12-15	Europe / Ukraine / Kyiv	Human	Original	Nasopharyngeal swab		Nanopore MinION	ARTIC/nanopolish	Gap of 13 nucleotides when compared to the reference WIV04 sequence.	info	AY.36	GK
hCoV-19/Ukraine/Kyiv-192521/2021	EPI_ISL_9662998	2021-12-15	Europe / Ukraine / Kyiv	Human	Original	Nasopharyngeal swab		Nanopore MinION	ARTIC/nanopolish	NS7a_I110stop results in 9.9% truncation of the protein sequence. NS7a_S98stop results in 19.8% truncation of the protein sequence. NS7a_E95stop results in 22.3% truncation of the protein sequence. NS7a_I103stop results in 15.7% truncation of the protein sequence. Gap of 85 nucleotides when compared to the reference WIV04 sequence.	warn	AY.46	GK
hCoV-19/Ukraine/Kyiv-192523/2021	EPI_ISL_9662999	2021-12-15	Europe / Ukraine / Kyiv	Human	Original	Nasopharyngeal swab		Nanopore MinION	ARTIC/nanopolish	Gap of 27 nucleotides when compared to the reference WIV04 sequence.	info	AY.122	GK
hCoV-19/Ukraine/Kyiv-192525/2021	EPI_ISL_9663000	2021-12-15	Europe / Ukraine / Kyiv	Human	Original	Nasopharyngeal swab		Nanopore MinION	ARTIC/nanopolish	Gap of 13 nucleotides when compared to the reference WIV04 sequence.	info	AY.122	GK
hCoV-19/Ukraine/Kyiv-192536/2021	EPI_ISL_9663001	2021-12-15	Europe / Ukraine / Kyiv	Human	Original	Nasopharyngeal swab		Nanopore MinION	ARTIC/nanopolish	Gap of 13 nucleotides when compared to the reference WIV04 sequence.	info	AY.36	GK
hCoV-19/Ukraine/Kyiv-192561/2021	EPI_ISL_9663002	2021-12-15	Europe / Ukraine / Kyiv	Human	Original	Nasopharyngeal swab		Nanopore MinION	ARTIC/nanopolish	Gap of 13 nucleotides when compared to the reference WIV04 sequence.	info	B.1.617.2	GK
hCoV-19/Ukraine/Kyiv-192573/2021	EPI_ISL_9663003	2021-12-15	Europe / Ukraine / Kyiv	Human	Original	Nasopharyngeal swab		Nanopore MinION	ARTIC/nanopolish	Gap of 91 nucleotide(s) found at refpos 27538 (FRAMESHIFT confirmed by the submitter). Gap of 91 nucleotide(s) at refpos 27538 occurred >=100 times in >=10 locations. Gap of 104 nucleotides when compared to the reference WIV04 sequence. NS6 without BLAST coverage.	warn	AY.126	GK
hCoV-19/Ukraine/Kyiv-192600/2021	EPI_ISL_9663004	2021-12-15	Europe / Ukraine / Kyiv	Human	Original	Nasopharyngeal swab		Nanopore MinION	ARTIC/nanopolish	Gap of 13 nucleotides when compared to the reference WIV04 sequence.	info	AY.4	GK
hCoV-19/Ukraine/Kyiv-192603/2021	EPI_ISL_9663005	2021-12-15	Europe / Ukraine / Kyiv	Human	Original	Nasopharyngeal swab		Nanopore MinION	ARTIC/nanopolish	Gap of 13 nucleotides when compared to the reference WIV04 sequence.	info	AY.122	GK
hCoV-19/Ukraine/Kyiv-192604/2021	EPI_ISL_9663006	2021-12-15	Europe / Ukraine / Kyiv	Human	Original	Nasopharyngeal swab		Nanopore MinION	ARTIC/nanopolish	Gap of 12 nucleotides when compared to the reference WIV04 sequence.	info	AY.122	GK
hCoV-19/Ukraine/Kyiv-192610/2021	EPI_ISL_9663007	2021-12-15	Europe / Ukraine / Kyiv	Human	Original	Nasopharyngeal swab		Nanopore MinION	ARTIC/nanopolish	Gap of 19 nucleotides when compared to the reference WIV04 sequence.	info	AY.122	GK
hCoV-19/Ukraine/Kyiv-192623/2021	EPI_ISL_9663008	2021-12-15	Europe / Ukraine / Kyiv	Human	Original	Nasopharyngeal swab		Nanopore MinION	ARTIC/nanopolish	Gap of 13 nucleotides when compared to the reference WIV04 sequence.	info	AY.122	GK
hCoV-19/Ukraine/Kyiv-192625/2021	EPI_ISL_9663009	2021-12-15	Europe / Ukraine / Kyiv	Human	Original	Nasopharyngeal swab		Nanopore MinION	ARTIC/nanopolish	Gap of 13 nucleotides when compared to the reference WIV04 sequence.	info	AY.122	GK
hCoV-19/Ukraine/Kyiv-192628/2021	EPI_ISL_9663010	2021-12-15	Europe / Ukraine / Kyiv	Human	Original	Nasopharyngeal swab		Nanopore MinION	ARTIC/nanopolish	Long stretches of NNNs (7.66% of overall sequence). Gap of 13 nucleotides when compared to the reference WIV04 sequence. NS7a without BLAST coverage. NS7b without BLAST coverage. NS6 without BLAST coverage.	alert	AY.122	GK
hCoV-19/Ukraine/Kyiv-192630/2021	EPI_ISL_9663011	2021-12-15	Europe / Ukraine / Kyiv	Human	Original	Nasopharyngeal swab		Nanopore MinION	ARTIC/nanopolish	Gap of 13 nucleotides when compared to the reference WIV04 sequence.	info	AY.122	GK
hCoV-19/Ukraine/Kyiv-192632/2021	EPI_ISL_9663012	2021-12-15	Europe / Ukraine / Kyiv	Human	Original	Nasopharyngeal swab		Nanopore MinION	ARTIC/nanopolish	Gap of 61 nucleotides when compared to the reference WIV04 sequence.	warn	B.1.617.2	GK
hCoV-19/Ukraine/Kyiv-192689/2021	EPI_ISL_9663013	2021-12-15	Europe / Ukraine / Kyiv	Human	Original	Nasopharyngeal swab		Nanopore MinION	ARTIC/nanopolish	Gap of 12 nucleotides when compared to the reference WIV04 sequence.	info	AY.122	GK
hCoV-19/Ukraine/Kyiv-192693/2021	EPI_ISL_9663014	2021-12-14	Europe / Ukraine / Kyiv	Human	Original	Nasopharyngeal swab		Nanopore MinION	ARTIC/nanopolish	Gap of 13 nucleotides when compared to the reference WIV04 sequence.	info	AY.122	GK
hCoV-19/Ukraine/Kyiv-192695/2021	EPI_ISL_9663015	2021-12-15	Europe / Ukraine / Kyiv	Human	Original	Nasopharyngeal swab		Nanopore MinION	ARTIC/nanopolish	Gap of 13 nucleotides when compared to the reference WIV04 sequence.	info	AY.122	GK
hCoV-19/Ukraine/Kyiv-192696/2021	EPI_ISL_9663016	2021-12-15	Europe / Ukraine / Kyiv	Human	Original	Nasopharyngeal swab		Nanopore MinION	ARTIC/nanopolish	Gap of 13 nucleotides when compared to the reference WIV04 sequence.	info	AY.122	GK
hCoV-19/Ukraine/Kyiv-192704/2021	EPI_ISL_9663017	2021-12-14	Europe / Ukraine / Kyiv	Human	Original	Nasopharyngeal swab		Nanopore MinION	ARTIC/nanopolish	Gap of 13 nucleotides when compared to the reference WIV04 sequence.	info	AY.122	GK
hCoV-19/Ukraine/Kyiv-192719/2021	EPI_ISL_9663018	2021-12-15	Europe / Ukraine / Kyiv	Human	Original	Nasopharyngeal swab		Nanopore MinION	ARTIC/nanopolish	Gap of 13 nucleotides when compared to the reference WIV04 sequence.	info	AY.122	GK
hCoV-19/Ukraine/Kyiv-192757/2021	EPI_ISL_9663019	2021-12-15	Europe / Ukraine / Kyiv	Human	Original	Nasopharyngeal swab		Nanopore MinION	ARTIC/nanopolish	Gap of 46 nucleotide(s) found at refpos 27578 (FRAMESHIFT confirmed by the submitter). Gap of 46 nucleotide(s) at refpos 27578 occurred >=100 times in >=10 locations. Gap of 62 nucleotide(s) found at refpos 27697 (FRAMESHIFT confirmed by the submitter). NS7a_I110stop results in 9.9% truncation of the protein sequence. NS7a_L102stop results in 16.5% truncation of the protein sequence. Gap of 121 n…	warn	AY.126	GK
hCoV-19/Ukraine/Kyiv-192777/2021	EPI_ISL_9663020	2021-12-15	Europe / Ukraine / Kyiv	Human	Original	Nasopharyngeal swab		Nanopore MinION	ARTIC/nanopolish	Gap of 12 nucleotides when compared to the reference WIV04 sequence.	info	AY.122	GK
hCoV-19/Ukraine/Kyiv-192812/2021	EPI_ISL_9663021	2021-12-15	Europe / Ukraine / Kyiv	Human	Original	Nasopharyngeal swab		Nanopore MinION	ARTIC/nanopolish	Stretches of NNNs (3.31% of overall sequence). Gap of 12 nucleotides when compared to the reference WIV04 sequence.	warn	AY.122	GK
hCoV-19/Ukraine/Kyiv-192877/2021	EPI_ISL_9663022	2021-12-15	Europe / Ukraine / Kyiv	Human	Original	Nasopharyngeal swab		Nanopore MinION	ARTIC/nanopolish	Gap of 5 nucleotide(s) found at refpos 28089 (FRAMESHIFT confirmed by the submitter). Gap of 5 nucleotide(s) at refpos 28089 was previously seen. Gap of 18 nucleotides when compared to the reference WIV04 sequence.	warn	AY.25.1	GK
hCoV-19/Ukraine/Kyiv-192896/2021	EPI_ISL_9663023	2021-12-15	Europe / Ukraine / Kyiv	Human	Original	Nasopharyngeal swab		Nanopore MinION	ARTIC/nanopolish	Gap of 13 nucleotides when compared to the reference WIV04 sequence.	info	AY.122	GK
hCoV-19/Ukraine/Kyiv-192930/2021	EPI_ISL_9663024	2021-12-15	Europe / Ukraine / Kyiv	Human	Original	Nasopharyngeal swab		Nanopore MinION	ARTIC/nanopolish	Gap of 12 nucleotides when compared to the reference WIV04 sequence.	info	AY.121	GK
hCoV-19/Ukraine/Kyiv-192963/2021	EPI_ISL_9663025	2021-12-15	Europe / Ukraine / Kyiv	Human	Original	Nasopharyngeal swab		Nanopore MinION	ARTIC/nanopolish	Gap of 7 nucleotide(s) found at refpos 27220 (FRAMESHIFT confirmed by the submitter). Gap of 7 nucleotide(s) at refpos 27220 was previously seen. Gap of 20 nucleotides when compared to the reference WIV04 sequence.	warn	B.1.617.2	GK
hCoV-19/Ukraine/Kyiv-193052/2021	EPI_ISL_9663026	2021-12-15	Europe / Ukraine / Kyiv	Human	Original	Nasopharyngeal swab		Nanopore MinION	ARTIC/nanopolish	Gap of 1 nucleotide(s) found at refpos 11083 (FRAMESHIFT confirmed by the submitter). Gap of 1 nucleotide(s) at refpos 11083 occurred >=100 times in >=10 locations. NSP6_P73stop results in 75.2% truncation of the protein sequence. Gap of 14 nucleotides when compared to the reference WIV04 sequence.	warn	AY.122	O
hCoV-19/Ukraine/Kyiv-193056/2021	EPI_ISL_9663027	2021-12-15	Europe / Ukraine / Kyiv	Human	Original	Nasopharyngeal swab		Nanopore MinION	ARTIC/nanopolish	Stretches of NNNs (1.46% of overall sequence). Gap of 6 nucleotides when compared to the reference WIV04 sequence. NS8 without BLAST coverage.	warn	AY.4	GK
hCoV-19/Ukraine/Kyiv-193059/2021	EPI_ISL_9663028	2021-12-15	Europe / Ukraine / Kyiv	Human	Original	Nasopharyngeal swab		Nanopore MinION	ARTIC/nanopolish	Stretches of NNNs (4.21% of overall sequence). NS7a_Q94stop results in 23.1% truncation of the protein sequence. Gap of 13 nucleotides when compared to the reference WIV04 sequence.	warn	AY.122	GK
hCoV-19/Ukraine/Kyiv-536107/2021	EPI_ISL_9663029	2021-10-07	Europe / Ukraine / Kyiv	Human	Original	Nasopharyngeal swab		Nanopore MinION	ARTIC/nanopolish	Stretches of NNNs (4.40% of overall sequence). NS8_E110stop results in 9.9% truncation of the protein sequence. Gap of 6 nucleotides when compared to the reference WIV04 sequence.	warn	AY.122	GK
hCoV-19/Ukraine/Kyiv-538996/2021	EPI_ISL_9663030	2021-11-01	Europe / Ukraine / Kyiv	Human	Original	Nasopharyngeal swab		Nanopore MinION	ARTIC/nanopolish	Gap of 13 nucleotides when compared to the reference WIV04 sequence.	info	B.1.617.2	GK
hCoV-19/Ukraine/Kyiv-540689/2021	EPI_ISL_9663031	2021-11-11	Europe / Ukraine / Kyiv	Human	Original	Nasopharyngeal swab		Nanopore MinION	ARTIC/nanopolish	Gap of 13 nucleotides when compared to the reference WIV04 sequence.	info	AY.122	GK
hCoV-19/Ukraine/Zhytomyr-538665/2021	EPI_ISL_9663032	2021-10-28	Europe / Ukraine / Zhytomyr	Human	Original	Nasopharyngeal swab		Nanopore MinION	ARTIC/nanopolish	Gap of 12 nucleotides when compared to the reference WIV04 sequence.	info	AY.122	GK
hCoV-19/Ukraine/Vinnytsia_12/2020	EPI_ISL_979970	2020-05-27	Europe / Ukraine / Vinnytsia	Human	Original	Nasopharyngeal swab		Illumina iSeq100	Dragen			B.1.131	G
hCoV-19/Ukraine/Uzhgorod_36/2020	EPI_ISL_979971	2020-05-28	Europe / Ukraine / Uzhgorod	Human	Original	Nasopharyngeal swab		Illumina iSeq100	Dragen			B.1.527	G
hCoV-19/Ukraine/Rivne_55/2020	EPI_ISL_979972	2020-06-04	Europe / Ukraine / Rivne	Human	Original	Nasopharyngeal swab		Illumina iSeq100	Dragen			B.1	G
hCoV-19/Ukraine/Kyiv_58/2020	EPI_ISL_979973	2020-06-05	Europe / Ukraine / Kyiv	Human	Original	Nasopharyngeal swab		Illumina iSeq100	Dragen			B.1.1.1	GR
hCoV-19/Ukraine/1-68777/2022	EPI_ISL_9859601	2022-01-10	Europe / Ukraine / Uzhgorod	Human	Original			Ion Torrent		Gap of 12 nucleotides when compared to the reference WIV04 sequence.	info	AY.43	GK
hCoV-19/Ukraine/2-68779/2022	EPI_ISL_9859602	2022-01-10	Europe / Ukraine / Uzhgorod	Human	Original			Ion Torrent		Gap of 13 nucleotides when compared to the reference WIV04 sequence.	info	AY.122	GK
hCoV-19/Ukraine/4-68782/2022	EPI_ISL_9859603	2022-01-12	Europe / Ukraine / Uzhgorod	Human	Original			Ion Torrent		Gap of 12 nucleotides when compared to the reference WIV04 sequence.	info	AY.43	GK
hCoV-19/Ukraine/8-68833/2022	EPI_ISL_9859604	2022-01-20	Europe / Ukraine / Ivano-Frankivsk	Human	Original			Ion Torrent		Gap of 131 nucleotides when compared to the reference WIV04 sequence.	warn	BA.2.9	GRA
hCoV-19/Ukraine/9-68834/2022	EPI_ISL_9859605	2022-01-20	Europe / Ukraine / Ivano-Frankivsk	Human	Original			Ion Torrent		Gap of 53 nucleotides when compared to the reference WIV04 sequence. %UniqueMutations 0.08%.	warn	BA.2.9	GRA
hCoV-19/Ukraine/14-68850/2022	EPI_ISL_9859606	2022-01-20	Europe / Ukraine / Ivano-Frankivsk	Human	Original			Ion Torrent		Gap of 53 nucleotides when compared to the reference WIV04 sequence.	warn	BA.2.9	GRA
hCoV-19/Ukraine/15-68933/2022	EPI_ISL_9859607	2022-01-19	Europe / Ukraine / Poltava	Human	Original			Ion Torrent		Gap of 12 nucleotides when compared to the reference WIV04 sequence.	info	AY.122	GK
hCoV-19/Ukraine/16-68934/2022	EPI_ISL_9859608	2022-01-19	Europe / Ukraine / Poltava	Human	Original			Ion Torrent		Insertion of 6 nucleotides when compared to the reference WIV04 sequence. Gap of 36 nucleotides when compared to the reference WIV04 sequence.	warn	BA.1.1	GRA
hCoV-19/Ukraine/21-68939/2022	EPI_ISL_9859609	2022-01-17	Europe / Ukraine / Poltava	Human	Original			Ion Torrent		Insertion of 6 nucleotides when compared to the reference WIV04 sequence. Gap of 36 nucleotides when compared to the reference WIV04 sequence.	warn	BA.1.1	GRA
hCoV-19/Ukraine/22-68940/2022	EPI_ISL_9859610	2022-01-17	Europe / Ukraine / Poltava	Human	Original			Ion Torrent		Insertion of 6 nucleotides when compared to the reference WIV04 sequence. Gap of 36 nucleotides when compared to the reference WIV04 sequence.	warn	BA.1.19	GRA
hCoV-19/Ukraine/26-68968/2022	EPI_ISL_9859611	2022-01-21	Europe / Ukraine / Sumy	Human	Original			Ion Torrent		Insertion of 6 nucleotides when compared to the reference WIV04 sequence. Gap of 36 nucleotides when compared to the reference WIV04 sequence.	warn	BA.1.1	GRA
hCoV-19/Ukraine/31-68973/2022	EPI_ISL_9859612	2022-01-21	Europe / Ukraine / Sumy	Human	Original			Ion Torrent		Insertion of 6 nucleotides when compared to the reference WIV04 sequence. Gap of 36 nucleotides when compared to the reference WIV04 sequence.	warn	BA.1.1	GRA
hCoV-19/Ukraine/32-68974/2022	EPI_ISL_9859613	2022-01-21	Europe / Ukraine / Sumy	Human	Original			Ion Torrent		Insertion of 6 nucleotides when compared to the reference WIV04 sequence. Gap of 36 nucleotides when compared to the reference WIV04 sequence.	warn	BA.1.1	GRA
hCoV-19/Ukraine/34-68987/2022	EPI_ISL_9859614	2022-01-22	Europe / Ukraine / Ternopil	Human	Original			Ion Torrent		Insertion of 6 nucleotides when compared to the reference WIV04 sequence. Gap of 63 nucleotides when compared to the reference WIV04 sequence. %UniqueMutations 0.07%.	warn	BA.1.1	GRA
hCoV-19/Ukraine/35-68988/2022	EPI_ISL_9859615	2022-01-21	Europe / Ukraine / Ternopil	Human	Original			Ion Torrent		Gap of 158 nucleotides when compared to the reference WIV04 sequence.	warn	BA.2.9	GRA
hCoV-19/Ukraine/39-68992/2022	EPI_ISL_9859616	2022-01-22	Europe / Ukraine / Ternopil	Human	Original			Ion Torrent		Gap of 194 nucleotides when compared to the reference WIV04 sequence. %UniqueMutations 0.44%.	warn	BA.2	GRA
hCoV-19/Ukraine/44-69011/2022	EPI_ISL_9859617	2022-01-21	Europe / Ukraine / Cherkasy	Human	Original			Ion Torrent		Insertion of 6 nucleotides when compared to the reference WIV04 sequence. Gap of 36 nucleotides when compared to the reference WIV04 sequence.	warn	BA.1.17	GRA
hCoV-19/Ukraine/45-69012/2022	EPI_ISL_9859618	2022-01-21	Europe / Ukraine / Cherkasy	Human	Original			Ion Torrent		Insertion of 6 nucleotides when compared to the reference WIV04 sequence. Gap of 33 nucleotides when compared to the reference WIV04 sequence.	warn	BA.1.18	GRA
hCoV-19/Ukraine/47-69014/2022	EPI_ISL_9859619	2022-01-21	Europe / Ukraine / Cherkasy	Human	Original			Ion Torrent		Insertion of 6 nucleotides when compared to the reference WIV04 sequence. Gap of 38 nucleotides when compared to the reference WIV04 sequence.	warn	BA.1	GRA
hCoV-19/Ukraine/48-69015/2022	EPI_ISL_9859620	2022-01-19	Europe / Ukraine / Cherkasy	Human	Original			Ion Torrent		Insertion of 6 nucleotides when compared to the reference WIV04 sequence. Gap of 36 nucleotides when compared to the reference WIV04 sequence.	warn	BA.1.1	GRA
hCoV-19/Ukraine/50-69017/2022	EPI_ISL_9859621	2022-01-21	Europe / Ukraine / Cherkasy	Human	Original			Ion Torrent		Insertion of 6 nucleotides when compared to the reference WIV04 sequence. Gap of 36 nucleotides when compared to the reference WIV04 sequence.	warn	BA.1	GRA
hCoV-19/Ukraine/52-69019/2022	EPI_ISL_9859622	2022-01-21	Europe / Ukraine / Cherkasy	Human	Original			Ion Torrent		Insertion of 6 nucleotides when compared to the reference WIV04 sequence. Gap of 36 nucleotides when compared to the reference WIV04 sequence.	warn	BA.1	GRA
hCoV-19/Ukraine/53-69030/2022	EPI_ISL_9859623	2022-01-18	Europe / Ukraine / Kharkiv	Human	Original			Ion Torrent		Insertion of 6 nucleotides when compared to the reference WIV04 sequence. Gap of 36 nucleotides when compared to the reference WIV04 sequence.	warn	BA.1.1	GRA
hCoV-19/Ukraine/54-69031/2022	EPI_ISL_9859624	2022-01-18	Europe / Ukraine / Kharkiv	Human	Original			Ion Torrent		Insertion of 6 nucleotides when compared to the reference WIV04 sequence. Gap of 36 nucleotides when compared to the reference WIV04 sequence.	warn	BA.1.1	GRA
hCoV-19/Ukraine/65-69052/2022	EPI_ISL_9859625	2022-01-20	Europe / Ukraine / Khmelnytskyi	Human	Original			Ion Torrent		Gap of 13 nucleotides when compared to the reference WIV04 sequence.	info	AY.122	GK
hCoV-19/Ukraine/66-69053/2022	EPI_ISL_9859626	2022-01-20	Europe / Ukraine / Khmelnytskyi	Human	Original			Ion Torrent		Gap of 13 nucleotides when compared to the reference WIV04 sequence.	info	AY.122	GK
hCoV-19/Ukraine/67-69054/2022	EPI_ISL_9859627	2022-01-21	Europe / Ukraine / Khmelnytskyi	Human	Original			Ion Torrent		Gap of 12 nucleotides when compared to the reference WIV04 sequence.	info	AY.122	GK
hCoV-19/Ukraine/68-69056/2022	EPI_ISL_9859628	2022-01-20	Europe / Ukraine / Khmelnytskyi	Human	Original			Ion Torrent		Gap of 23 nucleotides when compared to the reference WIV04 sequence.	info	AY.4	GK
hCoV-19/Ukraine/69-69057/2022	EPI_ISL_9859629	2022-01-20	Europe / Ukraine / Khmelnytskyi	Human	Original			Ion Torrent		Insertion of 6 nucleotides when compared to the reference WIV04 sequence. Gap of 36 nucleotides when compared to the reference WIV04 sequence.	warn	BA.1.19	GRA
hCoV-19/Ukraine/70-69058/2022	EPI_ISL_9859631	2022-01-20	Europe / Ukraine / Khmelnytskyi	Human	Original			Ion Torrent		Insertion of 6 nucleotides when compared to the reference WIV04 sequence. Gap of 36 nucleotides when compared to the reference WIV04 sequence.	warn	BA.1.17.2	GRA
hCoV-19/Ukraine/74-69079/2022	EPI_ISL_9859632	2022-01-20	Europe / Ukraine / Rivne	Human	Original			Ion Torrent		Gap of 53 nucleotides when compared to the reference WIV04 sequence.	warn	BA.2.9	GRA
hCoV-19/Ukraine/80-69479/2022	EPI_ISL_9859633	2022-01-31	Europe / Ukraine / Kyiv	Human	Original			Ion Torrent		Insertion of 6 nucleotides when compared to the reference WIV04 sequence. Gap of 36 nucleotides when compared to the reference WIV04 sequence.	warn	BA.1	GRA
hCoV-19/Ukraine/83-69529/2022	EPI_ISL_9859634	2022-01-31	Europe / Ukraine / Kyiv	Human	Original			Ion Torrent		Insertion of 6 nucleotides when compared to the reference WIV04 sequence. Gap of 45 nucleotides when compared to the reference WIV04 sequence.	warn	BA.1.1	GRA
hCoV-19/Ukraine/90-69910/2022	EPI_ISL_9859635	2022-01-29	Europe / Ukraine / Odesa	Human	Original			Ion Torrent		Insertion of 6 nucleotides when compared to the reference WIV04 sequence. Gap of 36 nucleotides when compared to the reference WIV04 sequence.	warn	BA.1.1	GRA
hCoV-19/Ukraine/94-69915/2022	EPI_ISL_9859636	2022-01-29	Europe / Ukraine / Odesa	Human	Original			Ion Torrent		Gap of 53 nucleotides when compared to the reference WIV04 sequence.	warn	BA.2.9	GRA
hCoV-19/Crimea/43-CRIE-L106S1199u_4018/2021	EPI_ISL_11359717	2021-11-25	Europe / Crimea	Human	Original	Oropharyngeal swab		Illumina	bowtie2 mapping + consensus	Long stretches of NNNs (5.40% of overall sequence). Gap of 13 nucleotides when compared to the reference WIV04 sequence.	alert	AY.122	GK
hCoV-19/Crimea/43-CRIE-L191S0986u_1979/2021	EPI_ISL_11359718	2021-11-25	Europe / Crimea	Human	Original	Oropharyngeal swab		Illumina	bowtie2 mapping + consensus	Gap of 13 nucleotides when compared to the reference WIV04 sequence.	info	AY.122	GK
hCoV-19/Crimea/43-CRIE-L191H0821u_7817/2021	EPI_ISL_11359719	2021-11-12	Europe / Crimea	Human	Original	Oropharyngeal swab		Illumina	bowtie2 mapping + consensus	Long stretches of NNNs (9.26% of overall sequence). Gap of 13 nucleotides when compared to the reference WIV04 sequence.	alert	AY.122	GK
hCoV-19/Crimea/RII-MH9353S/2020	EPI_ISL_1400527	2020-10-11	Europe / Crimea / Oktyabrskoe	Human	Original	Nasopharyngeal swab		Illumina MiSeq	bwa, samtools, ivar, lofreq	Long stretches of NNNs (5.05% of overall sequence). Insertion of 2 nucleotide(s) found at refpos 28251 (frameshift confirmed by the submitter).	alert	B.1.1.373	GR
hCoV-19/Crimea/RII-MH3433S/2020	EPI_ISL_1400557	2020-10-06	Europe / Crimea / Yevpatoriya	Human	Original	Nasopharyngeal swab		Illumina MiSeq	bwa, samtools, ivar, lofreq	Gap of 7 nucleotide(s) found at refpos 27794 (frameshift confirmed by the submitter).	info	B.1.1	GR
hCoV-19/Crimea/CRIE-L189B0546b/2021	EPI_ISL_2031957	2021-04-02	Europe / Crimea	Human	Original	Oropharyngeal swab		Illumina	bowtie2 mapping + consensus			B.1	GR
hCoV-19/Crimea/CR-CRIE-L189Z0141ubh/2021	EPI_ISL_3101330	2021-05-29	Europe / Crimea	Human	Original	Oro-pharyngeal swab		Illumina	bowtie2 mapping + consensus	Long stretches of NNNs (7.17% of overall sequence). Gap of 7 nucleotides when compared to the reference sequence.	alert	AY.122	G
hCoV-19/Crimea/CR-CRIE-L191D0338ub/2021	EPI_ISL_3101347	2021-02-08	Europe / Crimea	Human	Original	Oro-pharyngeal swab		Illumina	bowtie2 mapping + consensus	Long stretches of NNNs (5.09% of overall sequence). Insertion of 12 nucleotides when compared to the reference sequence. Gap of 27 nucleotides when compared to the reference sequence. %UniqueMutations 0.06%.	alert	AT.1	GR
hCoV-19/Crimea/RII-MH29235S/2021	EPI_ISL_3122988	2021-07-01	Europe / Crimea / Simferopol	Human	Original	Nasopharyngeal swab		Illumina HiSeq	bwa, samtools, ivar, lofreq	Long stretches of NNNs (5.27% of overall sequence). Gap of 13 nucleotides when compared to the reference sequence.	alert	B.1.617.2	GK
hCoV-19/Crimea/RII-MH29236S/2021	EPI_ISL_3122989	2021-07-01	Europe / Crimea / Simferopol	Human	Original	Nasopharyngeal swab		Illumina HiSeq	bwa, samtools, ivar, lofreq	Stretches of NNNs (1.14% of overall sequence). Gap of 13 nucleotides when compared to the reference sequence.	warn	AY.122	GK
hCoV-19/Crimea/RII-MH29237S/2021	EPI_ISL_3122990	2021-07-01	Europe / Crimea / Simferopol	Human	Original	Nasopharyngeal swab		Illumina HiSeq	bwa, samtools, ivar, lofreq	Gap of 13 nucleotides when compared to the reference sequence.	info	AY.122	GK
hCoV-19/Crimea/RII-MH29238S/2021	EPI_ISL_3122991	2021-07-01	Europe / Crimea / Simferopol	Human	Original	Nasopharyngeal swab		Illumina HiSeq	bwa, samtools, ivar, lofreq	Stretches of NNNs (4.79% of overall sequence). Gap of 13 nucleotides when compared to the reference sequence.	warn	AY.122	GK
hCoV-19/Crimea/RII-MH29239S/2021	EPI_ISL_3122992	2021-07-01	Europe / Crimea / Simferopol	Human	Original	Nasopharyngeal swab		Illumina HiSeq	bwa, samtools, ivar, lofreq	Stretches of NNNs (2.96% of overall sequence). Gap of 13 nucleotides when compared to the reference sequence.	warn	AY.122	GK
hCoV-19/Crimea/RII-MH29240S/2021	EPI_ISL_3122993	2021-07-01	Europe / Crimea / Simferopol	Human	Original	Nasopharyngeal swab		Illumina HiSeq	bwa, samtools, ivar, lofreq	Stretches of NNNs (4.21% of overall sequence). Gap of 13 nucleotides when compared to the reference sequence.	warn	AY.122	GK
hCoV-19/Crimea/RII-MH29241S/2021	EPI_ISL_3122994	2021-07-01	Europe / Crimea / Simferopol	Human	Original	Nasopharyngeal swab		Illumina HiSeq	bwa, samtools, ivar, lofreq	Gap of 13 nucleotides when compared to the reference sequence.	info	AY.122	GK
hCoV-19/Crimea/RII-MH29242S/2021	EPI_ISL_3122995	2021-07-01	Europe / Crimea / Simferopol	Human	Original	Nasopharyngeal swab		Illumina HiSeq	bwa, samtools, ivar, lofreq	Long stretches of NNNs (8.21% of overall sequence). Gap of 13 nucleotides when compared to the reference sequence. NSP11 without BLAST coverage.	alert	AY.122	GK
hCoV-19/Crimea/Crimea-RII-MH29243S/2021	EPI_ISL_3122996	2021-07-01	Europe / Crimea / Simferopol	Human	Original	Nasopharyngeal swab		Illumina HiSeq	bwa, samtools, ivar, lofreq	Stretches of NNNs (1.59% of overall sequence). Gap of 23 nucleotide(s) found at refpos 27571 (frameshift confirmed by the submitter). NS7a_ins60stopRRK results in 51.2% truncation of the protein sequence. Gap of 36 nucleotides when compared to the reference sequence.	warn	AY.122	GK
hCoV-19/Crimea/RII-MH29244S/2021	EPI_ISL_3122997	2021-07-01	Europe / Crimea / Simferopol	Human	Original	Nasopharyngeal swab		Illumina HiSeq	bwa, samtools, ivar, lofreq	Long stretches of NNNs (5.04% of overall sequence). Gap of 13 nucleotides when compared to the reference sequence.	alert	AY.122	GK
hCoV-19/Crimea/RII-MH29245S/2021	EPI_ISL_3122998	2021-07-01	Europe / Crimea / Simferopol	Human	Original	Nasopharyngeal swab		Illumina HiSeq	bwa, samtools, ivar, lofreq	Stretches of NNNs (3.37% of overall sequence). Gap of 13 nucleotides when compared to the reference sequence.	warn	AY.122	GK
hCoV-19/Crimea/RII-MH29253S/2021	EPI_ISL_3122999	2021-07-01	Europe / Crimea / Simferopol	Human	Original	Nasopharyngeal swab		Illumina HiSeq	bwa, samtools, ivar, lofreq	Stretches of NNNs (2.31% of overall sequence). Gap of 13 nucleotides when compared to the reference sequence.	warn	AY.122	GK
hCoV-19/Crimea/RII-MH29254S/2021	EPI_ISL_3123000	2021-07-01	Europe / Crimea / Simferopol	Human	Original	Nasopharyngeal swab		Illumina HiSeq	bwa, samtools, ivar, lofreq	Stretches of NNNs (2.10% of overall sequence). Gap of 13 nucleotides when compared to the reference sequence.	warn	AY.122	GK
hCoV-19/Crimea/RII-MH29255S/2021	EPI_ISL_3123001	2021-07-01	Europe / Crimea / Simferopol	Human	Original	Nasopharyngeal swab		Illumina HiSeq	bwa, samtools, ivar, lofreq	Gap of 13 nucleotides when compared to the reference sequence.	info	B.1.617.2	GK
hCoV-19/Crimea/RII-MH29257S/2021	EPI_ISL_3123002	2021-07-01	Europe / Crimea / Simferopol	Human	Original	Nasopharyngeal swab		Illumina HiSeq	bwa, samtools, ivar, lofreq	Gap of 13 nucleotides when compared to the reference sequence.	info	AY.122	GK
hCoV-19/Crimea/RII-MH29258S/2021	EPI_ISL_3123003	2021-07-01	Europe / Crimea / Simferopol	Human	Original	Nasopharyngeal swab		Illumina HiSeq	bwa, samtools, ivar, lofreq	Gap of 13 nucleotides when compared to the reference sequence.	info	AY.122	GK
hCoV-19/Crimea/RII-MH29259S/2021	EPI_ISL_3123004	2021-07-01	Europe / Crimea / Simferopol	Human	Original	Nasopharyngeal swab		Illumina HiSeq	bwa, samtools, ivar, lofreq	Insertion of 3 nucleotides when compared to the reference sequence. Gap of 9 nucleotides when compared to the reference sequence.	info	B.1.1.523	GR
hCoV-19/Crimea/RII-MH29260S/2021	EPI_ISL_3123005	2021-07-01	Europe / Crimea / Simferopol	Human	Original	Nasopharyngeal swab		Illumina HiSeq	bwa, samtools, ivar, lofreq	Gap of 13 nucleotides when compared to the reference sequence.	info	AY.122	GK
hCoV-19/Crimea/RII-MH29265S/2021	EPI_ISL_3123006	2021-07-01	Europe / Crimea / Simferopol	Human	Original	Nasopharyngeal swab		Illumina HiSeq	bwa, samtools, ivar, lofreq	Stretches of NNNs (3.96% of overall sequence). Gap of 7 nucleotides when compared to the reference sequence.	warn	B.1.617.2	GK
hCoV-19/Crimea/RII-MH29266S/2021	EPI_ISL_3123007	2021-07-01	Europe / Crimea / Simferopol	Human	Original	Nasopharyngeal swab		Illumina HiSeq	bwa, samtools, ivar, lofreq	Gap of 13 nucleotides when compared to the reference sequence.	info	AY.122	GK
hCoV-19/Crimea/RII-MH29268S/2021	EPI_ISL_3123008	2021-07-01	Europe / Crimea / Simferopol	Human	Original	Nasopharyngeal swab		Illumina HiSeq	bwa, samtools, ivar, lofreq	NS7a_G38stop results in 69.4% truncation of the protein sequence. Gap of 13 nucleotides when compared to the reference sequence.	info	AY.122	GK
hCoV-19/Crimea/CRIE-L189F2805u/2021	EPI_ISL_3932047	2021-03-10	Europe / Crimea	Human	Original	Oropharyngeal swab		Illumina	bowtie2 mapping + consensus	Stretches of NNNs (1.29% of overall sequence). NS8_K68stop results in 44.6% truncation of the protein sequence. NS8_Q27stop results in 78.5% truncation of the protein sequence. Gap of 19 nucleotides when compared to the reference WIV04 sequence. NS6 without BLAST coverage.	warn	B.1.1.7	GR
hCoV-19/Crimea/CRIE-L219D0004/2021	EPI_ISL_3996685	2021-07-05	Europe / Crimea	Human	Original	Oropharyngeal swab		Illumina	bowtie2 mapping + consensus	Gap of 13 nucleotides when compared to the reference WIV04 sequence.	info	AY.122	GK
hCoV-19/Crimea/CRIE-L219D0007/2021	EPI_ISL_3996686	2021-07-05	Europe / Crimea	Human	Original	Oropharyngeal swab		Illumina	bowtie2 mapping + consensus	Gap of 13 nucleotides when compared to the reference WIV04 sequence.	info	AY.122	GK
hCoV-19/Crimea/CRIE-L219D0006/2021	EPI_ISL_3996687	2021-07-05	Europe / Crimea	Human	Original	Oropharyngeal swab		Illumina	bowtie2 mapping + consensus	Gap of 13 nucleotides when compared to the reference WIV04 sequence.	info	AY.122	GK
hCoV-19/Crimea/CRIE-L219D0003/2021	EPI_ISL_3996688	2021-07-05	Europe / Crimea	Human	Original	Oropharyngeal swab		Illumina	bowtie2 mapping + consensus	Gap of 13 nucleotides when compared to the reference WIV04 sequence.	info	AY.122	GK
hCoV-19/Crimea/SRC-80603/2020	EPI_ISL_428901	2020-03-23	Europe / Crimea	Human	Vero	Oropharyngeal swab		Illumina MiSeq	bwa v0.7.15, IGV v2.4.14			B.1	G
hCoV-19/Crimea/CRIE-L191P1474u/2021	EPI_ISL_4536678	2021-06-23	Europe / Crimea	Human	Original	Oropharyngeal swab		Illumina	bowtie2 mapping + consensus	Long stretches of NNNs (11.92% of overall sequence). Gap of 28 nucleotides when compared to the reference WIV04 sequence.	alert	AY.54	GK
hCoV-19/Crimea/CRIE-L106P1414u/2021	EPI_ISL_4536683	2021-06-22	Europe / Crimea	Human	Original	Oropharyngeal swab		Illumina	bowtie2 mapping + consensus	Long stretches of NNNs (12.33% of overall sequence). Gap of 7 nucleotides when compared to the reference WIV04 sequence.	alert	AY.122	GK
hCoV-19/Crimea/CRIE-L189P1741u/2021	EPI_ISL_4536741	2021-06-22	Europe / Crimea	Human	Original	Oropharyngeal swab		Illumina	bowtie2 mapping + consensus	Long stretches of NNNs (24.30% of overall sequence). Gap of 7 nucleotides when compared to the reference WIV04 sequence. NS7a without BLAST coverage.	alert	AY.122	G
hCoV-19/Crimea/CRIE-L191P1479u/2021	EPI_ISL_4536770	2021-06-22	Europe / Crimea	Human	Original	Oropharyngeal swab		Illumina	bowtie2 mapping + consensus	Long stretches of NNNs (6.31% of overall sequence). Gap of 7 nucleotides when compared to the reference WIV04 sequence.	alert	AY.122	GK
hCoV-19/Crimea/CRIE-L189P1743u/2021	EPI_ISL_4558178	2021-06-22	Europe / Crimea	Human	Original	Oropharyngeal swab		Illumina	bowtie2 mapping + consensus	Long stretches of NNNs (25.70% of overall sequence). Gap of 11 nucleotide(s) found at refpos 7313 (Frameshift confirmed by submitter). Gap of 18 nucleotides when compared to the reference WIV04 sequence. NSP4 without BLAST coverage.	alert	AY.122	G
hCoV-19/Crimea/CRIE-L191S0246u/2021	EPI_ISL_5306854	2021-06-24	Europe / Crimea	Human	Original	Oropharyngeal swab		Illumina	bowtie2 mapping + consensus	Long stretches of NNNs (8.28% of overall sequence). Gap of 13 nucleotides when compared to the reference WIV04 sequence.	alert	AY.122	GK
hCoV-19/Crimea/CRIE-L191M0084u/2021	EPI_ISL_6642293	2021-10-18	Europe / Crimea	Human	Original	Oro-pharyngeal swab		Illumina	bowtie2 mapping + consensus	Gap of 13 nucleotides when compared to the reference WIV04 sequence.	info	AY.122	GK
hCoV-19/Crimea/CRIE-L191M0125u/2021	EPI_ISL_6642294	2021-10-18	Europe / Crimea	Human	Original	Oro-pharyngeal swab		Illumina	bowtie2 mapping + consensus	Stretches of NNNs (1.18% of overall sequence). Gap of 13 nucleotides when compared to the reference WIV04 sequence. NS7a without BLAST coverage.	warn	AY.122	GK
hCoV-19/Crimea/CRIE-L191M0112u/2021	EPI_ISL_6642295	2021-10-18	Europe / Crimea	Human	Original	Oro-pharyngeal swab		Illumina	bowtie2 mapping + consensus	Gap of 13 nucleotides when compared to the reference WIV04 sequence.	info	AY.122	GK
hCoV-19/Crimea/CRIE-L106M0636/2021	EPI_ISL_6642296	2021-10-18	Europe / Crimea	Human	Original	Oro-pharyngeal swab		Illumina	bowtie2 mapping + consensus	Gap of 13 nucleotides when compared to the reference WIV04 sequence.	info	AY.122	GK
hCoV-19/Crimea/CRIE-L106M0622/2021	EPI_ISL_6642297	2021-10-18	Europe / Crimea	Human	Original	Oro-pharyngeal swab		Illumina	bowtie2 mapping + consensus	Gap of 13 nucleotides when compared to the reference WIV04 sequence.	info	AY.122	GK
hCoV-19/Crimea/CRIE-L106N0042/2021	EPI_ISL_6901054	2021-10-20	Europe / Crimea	Human	Original	Oropharyngeal swab		Illumina	bowtie2 mapping + consensus	Gap of 13 nucleotides when compared to the reference WIV04 sequence.	info	AY.122	GK
hCoV-19/Crimea/CRIE-L189N0069/2021	EPI_ISL_6901055	2021-10-20	Europe / Crimea	Human	Original	Oropharyngeal swab		Illumina	bowtie2 mapping + consensus	Gap of 13 nucleotides when compared to the reference WIV04 sequence.	info	AY.122	GK
hCoV-19/Crimea/CRIE-L189N0106/2021	EPI_ISL_6901056	2021-10-20	Europe / Crimea	Human	Original	Oropharyngeal swab		Illumina	bowtie2 mapping + consensus	Gap of 16 nucleotides when compared to the reference WIV04 sequence.	info	AY.122	GK
hCoV-19/Crimea/CRIE-L189N0147u/2021	EPI_ISL_6901057	2021-10-20	Europe / Crimea	Human	Original	Oropharyngeal swab		Illumina	bowtie2 mapping + consensus	NS7a_Q62stop results in 49.6% truncation of the protein sequence. Gap of 13 nucleotides when compared to the reference WIV04 sequence.	info	AY.122	GK
hCoV-19/Crimea/CRIE-L191N0050/2021	EPI_ISL_6901058	2021-10-20	Europe / Crimea	Human	Original	Oropharyngeal swab		Illumina	bowtie2 mapping + consensus	Gap of 13 nucleotides when compared to the reference WIV04 sequence.	info	AY.122	GK
hCoV-19/Crimea/CRIE-L106N0045/2021	EPI_ISL_6901059	2021-10-20	Europe / Crimea	Human	Original	Oropharyngeal swab		Illumina	bowtie2 mapping + consensus	Gap of 13 nucleotides when compared to the reference WIV04 sequence.	info	AY.122	GK
hCoV-19/Crimea/CRIE-L191N0043/2021	EPI_ISL_6901060	2021-10-20	Europe / Crimea	Human	Original	Oropharyngeal swab		Illumina	bowtie2 mapping + consensus	Gap of 13 nucleotides when compared to the reference WIV04 sequence.	info	AY.122	GK
hCoV-19/Crimea/CRIE-L189P2631u/2021	EPI_ISL_6901061	2021-10-23	Europe / Crimea	Human	Original	Oropharyngeal swab		Illumina	bowtie2 mapping + consensus	Stretches of NNNs (4.41% of overall sequence). Gap of 13 nucleotides when compared to the reference WIV04 sequence.	warn	AY.122	GK
hCoV-19/Crimea/CRIE-L189P2732u/2021	EPI_ISL_6901062	2021-10-23	Europe / Crimea	Human	Original	Oropharyngeal swab		Illumina	bowtie2 mapping + consensus	Long stretches of NNNs (10.09% of overall sequence). Gap of 13 nucleotides when compared to the reference WIV04 sequence.	alert	AY.122	GK
hCoV-19/Crimea/CRIE-L106P1223/2021	EPI_ISL_6901063	2021-10-23	Europe / Crimea	Human	Original	Oropharyngeal swab		Illumina	bowtie2 mapping + consensus	Gap of 13 nucleotides when compared to the reference WIV04 sequence.	info	AY.122	GK
hCoV-19/Crimea/CRIE-L189Z0209/2021	EPI_ISL_6901064	2021-10-29	Europe / Crimea	Human	Original	Oropharyngeal swab		Illumina	bowtie2 mapping + consensus	Gap of 13 nucleotides when compared to the reference WIV04 sequence.	info	AY.122	GK
hCoV-19/Crimea/CRIE-L189Z0225u/2021	EPI_ISL_6901065	2021-10-30	Europe / Crimea	Human	Original	Oropharyngeal swab		Illumina	bowtie2 mapping + consensus	Long stretches of NNNs (18.31% of overall sequence). Gap of 13 nucleotides when compared to the reference WIV04 sequence.	alert	AY.122	GK
hCoV-19/Crimea/CRIE-L189A0283u_1390/2021	EPI_ISL_6901066	2021-10-31	Europe / Crimea	Human	Original	Oropharyngeal swab		Illumina	bowtie2 mapping + consensus	Gap of 13 nucleotides when compared to the reference WIV04 sequence.	info	AY.122	GK
hCoV-19/Crimea/CRIE-L191A0157u_8772/2021	EPI_ISL_6901067	2021-10-31	Europe / Crimea	Human	Original	Oropharyngeal swab		Illumina	bowtie2 mapping + consensus	Stretches of NNNs (1.99% of overall sequence). Gap of 13 nucleotides when compared to the reference WIV04 sequence.	warn	AY.122	GK
hCoV-19/Crimea/CRIE-L191A0171u_2530/2021	EPI_ISL_6901068	2021-10-31	Europe / Crimea	Human	Original	Oropharyngeal swab		Illumina	bowtie2 mapping + consensus	Stretches of NNNs (1.00% of overall sequence). Gap of 13 nucleotides when compared to the reference WIV04 sequence.	warn	AY.122	GK
hCoV-19/Crimea/CRIE-L191A0183u_0270/2021	EPI_ISL_6901069	2021-10-31	Europe / Crimea	Human	Original	Oropharyngeal swab		Illumina	bowtie2 mapping + consensus	Long stretches of NNNs (8.40% of overall sequence). Gap of 13 nucleotides when compared to the reference WIV04 sequence.	alert	AY.122	GK
hCoV-19/Crimea/CRIE-L191A0185_5652/2021	EPI_ISL_6901070	2021-10-31	Europe / Crimea	Human	Original	Oropharyngeal swab		Illumina	bowtie2 mapping + consensus	Gap of 13 nucleotides when compared to the reference WIV04 sequence.	info	AY.122	GK
hCoV-19/Crimea/CRIE-L191A0211u_2256/2021	EPI_ISL_6901071	2021-10-30	Europe / Crimea	Human	Original	Oropharyngeal swab		Illumina	bowtie2 mapping + consensus	Stretches of NNNs (4.82% of overall sequence). Gap of 13 nucleotides when compared to the reference WIV04 sequence.	warn	AY.122	GK
hCoV-19/Crimea/CRIE-L191A0074u_1072/2021	EPI_ISL_6901072	2021-10-30	Europe / Crimea	Human	Original	Oropharyngeal swab		Illumina	bowtie2 mapping + consensus	Gap of 13 nucleotides when compared to the reference WIV04 sequence.	info	AY.122	GK
hCoV-19/Crimea/RII-MH2936S/2020	EPI_ISL_733077	2020-09-21	Europe / Crimea / Simpheropol	Human	Original	Nasopharyngeal swab		Illumina MiSeq	bwa, samtools, ivar, lofreq			B.1.1	GR
hCoV-19/Crimea/RII-MH2937S/2020	EPI_ISL_733078	2020-09-21	Europe / Crimea / Alushta	Human	Original	Nasopharyngeal swab		Illumina MiSeq	bwa, samtools, ivar, lofreq	Stretches of NNNs (3.62% of overall sequence).	warn	B.1.1	GR
hCoV-19/Crimea/RII-MH3437S/2020	EPI_ISL_733151	2020-10-07	Europe / Crimea / Simpheropol	Human	Original	Nasopharyngeal swab		Illumina MiSeq	bwa, samtools, ivar, lofreq			B.1.1.274	GR
hCoV-19/Crimea/RII-MH9286S/2020	EPI_ISL_733433	2020-10-13	Europe / Crimea / Yevpatoriya	Human	Original	Nasopharyngeal swab		Illumina MiSeq	bwa, samtools, ivar, lofreq	Stretches of NNNs (1.10% of overall sequence).	warn	B.1.1	GR
hCoV-19/Crimea/RII-MH9362S/2020	EPI_ISL_733452	2020-10-14	Europe / Crimea / Novofedorovka	Human	Original	Nasopharyngeal swab		Illumina MiSeq	bwa, samtools, ivar, lofreq	Stretches of NNNs (1.62% of overall sequence).	warn	B.1.1.349	GR
hCoV-19/Crimea/CRIE-L106V0553u_3196/2021	EPI_ISL_7688591	2021-10-28	Europe / Crimea	Human	Original	Oropharyngeal swab		Illumina	bowtie2 mapping + consensus	Gap of 13 nucleotides when compared to the reference WIV04 sequence.	info	AY.122	GK
hCoV-19/Crimea/CRIE-L189V0684_9935/2021	EPI_ISL_7688592	2021-10-27	Europe / Crimea	Human	Original	Oropharyngeal swab		Illumina	bowtie2 mapping + consensus	Gap of 13 nucleotides when compared to the reference WIV04 sequence.	info	AY.122	GK
hCoV-19/Crimea/CRIE-L189V0693_3593/2021	EPI_ISL_7688593	2021-10-27	Europe / Crimea	Human	Original	Oropharyngeal swab		Illumina	bowtie2 mapping + consensus	Gap of 13 nucleotides when compared to the reference WIV04 sequence.	info	AY.122	GK
hCoV-19/Crimea/CRIE-L191D1253u_6031/2021	EPI_ISL_7688594	2021-11-07	Europe / Crimea	Human	Original	Oropharyngeal swab		Illumina	bowtie2 mapping + consensus	Stretches of NNNs (1.89% of overall sequence). Gap of 13 nucleotides when compared to the reference WIV04 sequence.	warn	AY.122	GK
hCoV-19/Crimea/CRIE-L191D1330u_1077/2021	EPI_ISL_7688595	2021-11-06	Europe / Crimea	Human	Original	Oropharyngeal swab		Illumina	bowtie2 mapping + consensus	Stretches of NNNs (1.38% of overall sequence). Gap of 13 nucleotides when compared to the reference WIV04 sequence.	warn	AY.116	GK
hCoV-19/Crimea/CRIE-L191V0069_8017/2021	EPI_ISL_7688596	2021-10-27	Europe / Crimea	Human	Original	Oropharyngeal swab		Illumina	bowtie2 mapping + consensus	Gap of 13 nucleotides when compared to the reference WIV04 sequence.	info	AY.122	GK
hCoV-19/Crimea/CRIE-L191V0082_1159/2021	EPI_ISL_7688597	2021-10-27	Europe / Crimea	Human	Original	Oropharyngeal swab		Illumina	bowtie2 mapping + consensus	Gap of 13 nucleotides when compared to the reference WIV04 sequence.	info	AY.122	GK
hCoV-19/Crimea/CRIE-L106D0050u_8210/2021	EPI_ISL_7688598	2021-11-06	Europe / Crimea	Human	Original	Oropharyngeal swab		Illumina	bowtie2 mapping + consensus	Long stretches of NNNs (5.64% of overall sequence). Gap of 16 nucleotides when compared to the reference WIV04 sequence.	alert	AY.122	GK
hCoV-19/Crimea/CRIE-L189D0252u_4572/2021	EPI_ISL_7688599	2021-11-06	Europe / Crimea	Human	Original	Oropharyngeal swab		Illumina	bowtie2 mapping + consensus	Stretches of NNNs (4.40% of overall sequence). Gap of 13 nucleotides when compared to the reference WIV04 sequence.	warn	AY.122	GK
hCoV-19/Crimea/CRIE-L191D0097u_6410/2021	EPI_ISL_7688600	2021-11-05	Europe / Crimea	Human	Original	Oropharyngeal swab		Illumina	bowtie2 mapping + consensus	Stretches of NNNs (4.63% of overall sequence). NS7a_Q62stop results in 49.6% truncation of the protein sequence. Gap of 7 nucleotides when compared to the reference WIV04 sequence.	warn	AY.122	GK
hCoV-19/Crimea/CRIE-L106K1523u_0499/2021	EPI_ISL_7688601	2021-11-15	Europe / Crimea	Human	Original	Oropharyngeal swab		Illumina	bowtie2 mapping + consensus	Stretches of NNNs (1.82% of overall sequence). Gap of 13 nucleotides when compared to the reference WIV04 sequence.	warn	B.1.617.2	GK
hCoV-19/Crimea/CRIE-L189K3057_9277/2021	EPI_ISL_7688602	2021-11-15	Europe / Crimea	Human	Original	Oropharyngeal swab		Illumina	bowtie2 mapping + consensus	Gap of 16 nucleotides when compared to the reference WIV04 sequence.	info	AY.122	GK
hCoV-19/Crimea/CRIE-L191K1004_6477/2021	EPI_ISL_7688603	2021-11-15	Europe / Crimea	Human	Original	Oropharyngeal swab		Illumina	bowtie2 mapping + consensus	Gap of 13 nucleotides when compared to the reference WIV04 sequence.	info	AY.122	GK
hCoV-19/Crimea/CRIE-L191K0997u_0357/2021	EPI_ISL_7688604	2021-11-15	Europe / Crimea	Human	Original	Oropharyngeal swab		Illumina	bowtie2 mapping + consensus	Gap of 13 nucleotides when compared to the reference WIV04 sequence.	info	AY.122	GK
hCoV-19/Crimea/CRIE-L189D2915u_3095/2021	EPI_ISL_7717358	2021-11-07	Europe / Crimea	Human	Original	Oropharyngeal swab		Illumina	bowtie2 mapping + consensus	Gap of 13 nucleotides when compared to the reference WIV04 sequence.	info	AY.122	GK
hCoV-19/Crimea/CRIE-L189S3039u_2612/2021	EPI_ISL_7717549	2021-10-25	Europe / Crimea	Human	Original	Oropharyngeal swab		Illumina	bowtie2 mapping + consensus	Long stretches of NNNs (12.43% of overall sequence). Gap of 13 nucleotides when compared to the reference WIV04 sequence.	alert	AY.122	GK
hCoV-19/Crimea/CRIE-L189S3044u_1275/2021	EPI_ISL_7717550	2021-10-25	Europe / Crimea	Human	Original	Oropharyngeal swab		Illumina	bowtie2 mapping + consensus	Gap of 13 nucleotides when compared to the reference WIV04 sequence.	info	AY.122	GK
hCoV-19/Crimea/CRIE-L189Z0177u_7319/2021	EPI_ISL_7717572	2021-10-30	Europe / Crimea	Human	Original	Oropharyngeal swab		Illumina	bowtie2 mapping + consensus	Gap of 13 nucleotides when compared to the reference WIV04 sequence.	info	AY.122	GK
hCoV-19/Crimea/CRIE-L191S2076u_7977/2021	EPI_ISL_7717584	2021-10-25	Europe / Crimea	Human	Original	Oropharyngeal swab		Illumina	bowtie2 mapping + consensus	Gap of 13 nucleotides when compared to the reference WIV04 sequence.	info	AY.122	GK
hCoV-19/Crimea/CRIE-L191Z0080u_8133/2021	EPI_ISL_7717617	2021-10-30	Europe / Crimea	Human	Original	Oropharyngeal swab		Illumina	bowtie2 mapping + consensus	Stretches of NNNs (4.82% of overall sequence). Gap of 13 nucleotides when compared to the reference WIV04 sequence.	warn	AY.122	GK
hCoV-19/Crimea/RII-MH45055S/2021	EPI_ISL_8007819	2021-11-20	Europe / Crimea / Sevastopol	Human	Original	Nasopharyngeal swab		Illumina MiSeq	bwa, samtools, ivar, lofreq	Long stretches of NNNs (8.98% of overall sequence). Gap of 1 nucleotides when compared to the reference WIV04 sequence.	alert	AY.122	GK
hCoV-19/Crimea/RII-MH45056S/2021	EPI_ISL_8007821	2021-11-20	Europe / Crimea / Sevastopol	Human	Original	Nasopharyngeal swab		Illumina MiSeq	bwa, samtools, ivar, lofreq	Stretches of NNNs (2.34% of overall sequence). Gap of 7 nucleotides when compared to the reference WIV04 sequence.	warn	AY.122	GK
hCoV-19/Crimea/RII-MH45060S/2021	EPI_ISL_8007822	2021-11-20	Europe / Crimea / Sevastopol	Human	Original	Nasopharyngeal swab		Illumina MiSeq	bwa, samtools, ivar, lofreq	Stretches of NNNs (3.74% of overall sequence). Gap of 7 nucleotides when compared to the reference WIV04 sequence.	warn	AY.122	GK
hCoV-19/Crimea/RII-MH45062S/2021	EPI_ISL_8007823	2021-11-19	Europe / Crimea / Sevastopol	Human	Original	Nasopharyngeal swab		Illumina MiSeq	bwa, samtools, ivar, lofreq	Long stretches of NNNs (5.03% of overall sequence). Gap of 7 nucleotides when compared to the reference WIV04 sequence.	alert	AY.122	GK
hCoV-19/Crimea/RII-MH45064S/2021	EPI_ISL_8007824	2021-11-19	Europe / Crimea / Sevastopol	Human	Original	Nasopharyngeal swab		Illumina MiSeq	bwa, samtools, ivar, lofreq	Long stretches of NNNs (6.67% of overall sequence). Gap of 7 nucleotides when compared to the reference WIV04 sequence.	alert	AY.122	GK
hCoV-19/Crimea/RII-MH45076S/2021	EPI_ISL_8007825	2021-11-22	Europe / Crimea / Sevastopol	Human	Original	Nasopharyngeal swab		Illumina MiSeq	bwa, samtools, ivar, lofreq	Long stretches of NNNs (8.89% of overall sequence). Gap of 7 nucleotides when compared to the reference WIV04 sequence.	alert	AY.122	GK
hCoV-19/Crimea/RII-MH45081S/2021	EPI_ISL_8007827	2021-11-26	Europe / Crimea / Sevastopol	Human	Original	Nasopharyngeal swab		Illumina MiSeq	bwa, samtools, ivar, lofreq	Long stretches of NNNs (7.83% of overall sequence). Gap of 7 nucleotides when compared to the reference WIV04 sequence.	alert	AY.122	GK
hCoV-19/Russia/43-CRIE-L106S1236u/2021	EPI_ISL_8189424	2021-06-24	Europe / Crimea	Human	Original	Oropharyngeal swab		Illumina	bowtie2 mapping + consensus	Long stretches of NNNs (8.67% of overall sequence). Gap of 7 nucleotides when compared to the reference WIV04 sequence. NS6 without BLAST coverage.	alert	AY.122	GK
hCoV-19/Crimea/43-CRIE-L106P1233u/2021	EPI_ISL_8540303	2021-10-23	Europe / Crimea	Human	Original	Oropharyngeal swab		Illumina	bowtie2 mapping + consensus	Gap of 23 nucleotide(s) found at refpos 27571 (Frameshift confirmed by submitter). Gap of 23 nucleotide(s) at refpos 27571 was previously seen. NS7a_ins60stopRRK results in 51.2% truncation of the protein sequence. Gap of 36 nucleotides when compared to the reference WIV04 sequence.	info	AY.122	GK
hCoV-19/Russia/43-CRIE-L189V0725u_7494/2021	EPI_ISL_8540330	2021-10-28	Europe / Crimea	Human	Original	Oropharyngeal swab		Illumina	bowtie2 mapping + consensus	Gap of 23 nucleotide(s) found at refpos 27571 (Frameshift confirmed by the submitter). Gap of 23 nucleotide(s) at refpos 27571 was previously seen. NS7a_ins60stopRRK results in 51.2% truncation of the protein sequence. Gap of 36 nucleotides when compared to the reference WIV04 sequence.	info	AY.122	GK
hCoV-19/Russia/43-CRIE-L191D0107u_0238/2021	EPI_ISL_8540337	2021-11-06	Europe / Crimea	Human	Original	Oropharyngeal swab		Illumina	bowtie2 mapping + consensus	Stretches of NNNs (4.59% of overall sequence). Gap of 1 nucleotide(s) found at refpos 27762 (Frameshift confirmed by the submitter). Gap of 1 nucleotide(s) at refpos 27762 was previously seen. Gap of 14 nucleotides when compared to the reference WIV04 sequence.	warn	AY.122	GK
hCoV-19/Crimea/Sevastopol-RII-MH48777S/2021	EPI_ISL_8783298	2021-12-10	Europe / Crimea / Sevastopol / Sevastopol	Human	Original	Nasopharyngeal swab		Illumina MiSeq	bwa, samtools, ivar, lofreq	Stretches of NNNs (1.90% of overall sequence). Gap of 13 nucleotides when compared to the reference WIV04 sequence.	warn	AY.121	GK
hCoV-19/Crimea/Sevastopol-RII-MH48781S/2021	EPI_ISL_8783299	2021-12-12	Europe / Crimea / Sevastopol / Sevastopol	Human	Original	Nasopharyngeal swab		Illumina MiSeq	bwa, samtools, ivar, lofreq	Stretches of NNNs (2.43% of overall sequence). Gap of 13 nucleotides when compared to the reference WIV04 sequence.	warn	AY.122	GK
hCoV-19/Crimea/Sevastopol-RII-MH48785S/2021	EPI_ISL_8783300	2021-12-11	Europe / Crimea / Sevastopol / Sevastopol	Human	Original	Nasopharyngeal swab		Illumina MiSeq	bwa, samtools, ivar, lofreq	Stretches of NNNs (1.46% of overall sequence). Gap of 13 nucleotides when compared to the reference WIV04 sequence.	warn	AY.122	GK
hCoV-19/Crimea/Sevastopol-RII-MH48786S/2021	EPI_ISL_8783301	2021-12-11	Europe / Crimea / Sevastopol / Sevastopol	Human	Original	Nasopharyngeal swab		Illumina MiSeq	bwa, samtools, ivar, lofreq	Stretches of NNNs (2.02% of overall sequence). Gap of 13 nucleotides when compared to the reference WIV04 sequence.	warn	AY.122	GK
hCoV-19/Crimea/Sevastopol-RII-MH48787S/2021	EPI_ISL_8783302	2021-12-11	Europe / Crimea / Sevastopol / Sevastopol	Human	Original	Nasopharyngeal swab		Illumina MiSeq	bwa, samtools, ivar, lofreq	Long stretches of NNNs (5.62% of overall sequence). Gap of 13 nucleotides when compared to the reference WIV04 sequence.	alert	AY.122	GK
hCoV-19/Crimea/Sevastopol-RII-MH48790S/2021	EPI_ISL_8783303	2021-12-11	Europe / Crimea / Sevastopol / Sevastopol	Human	Original	Nasopharyngeal swab		Illumina MiSeq	bwa, samtools, ivar, lofreq	Stretches of NNNs (2.33% of overall sequence). Gap of 13 nucleotides when compared to the reference WIV04 sequence.	warn	AY.122	GK
hCoV-19/Crimea/Sevastopol-RII-MH48791S/2021	EPI_ISL_8783304	2021-12-11	Europe / Crimea / Sevastopol / Sevastopol	Human	Original	Nasopharyngeal swab		Illumina MiSeq	bwa, samtools, ivar, lofreq	Stretches of NNNs (2.97% of overall sequence). NS8_Q29stop results in 76.9% truncation of the protein sequence. Gap of 13 nucleotides when compared to the reference WIV04 sequence.	warn	AY.122	GK
hCoV-19/Crimea/Sevastopol-RII-MH48794S/2021	EPI_ISL_8783305	2021-12-11	Europe / Crimea / Sevastopol / Sevastopol	Human	Original	Nasopharyngeal swab		Illumina MiSeq	bwa, samtools, ivar, lofreq	Stretches of NNNs (2.89% of overall sequence). Gap of 13 nucleotides when compared to the reference WIV04 sequence.	warn	B.1.617.2	GK
hCoV-19/Crimea/Sevastopol-RII-MH48800S/2021	EPI_ISL_8783306	2021-12-13	Europe / Crimea / Sevastopol / Sevastopol	Human	Original	Nasopharyngeal swab		Illumina MiSeq	bwa, samtools, ivar, lofreq	Stretches of NNNs (2.16% of overall sequence). Gap of 23 nucleotide(s) found at refpos 27571 (FRAMESHIFT confirmed by the submitter). Gap of 23 nucleotide(s) at refpos 27571 was previously seen. NS7a_ins60stopRRK results in 51.2% truncation of the protein sequence. Gap of 36 nucleotides when compared to the reference WIV04 sequence.	warn	AY.122	GK
hCoV-19/Crimea/Sevastopol-RII-MH48801S/2021	EPI_ISL_8783307	2021-12-12	Europe / Crimea / Sevastopol / Sevastopol	Human	Original	Nasopharyngeal swab		Illumina MiSeq	bwa, samtools, ivar, lofreq	Stretches of NNNs (3.75% of overall sequence). Gap of 13 nucleotides when compared to the reference WIV04 sequence.	warn	AY.122	GK
hCoV-19/Crimea/Sevastopol-RII-MH48803S/2021	EPI_ISL_8783308	2021-12-12	Europe / Crimea / Sevastopol / Sevastopol	Human	Original	Nasopharyngeal swab		Illumina MiSeq	bwa, samtools, ivar, lofreq	Long stretches of NNNs (5.13% of overall sequence). Gap of 13 nucleotides when compared to the reference WIV04 sequence.	alert	B.1.617.2	GK
hCoV-19/Crimea/Sevastopol-RII-MH48808S/2021	EPI_ISL_8783309	2021-12-13	Europe / Crimea / Sevastopol / Sevastopol	Human	Original	Nasopharyngeal swab		Illumina MiSeq	bwa, samtools, ivar, lofreq	Stretches of NNNs (1.59% of overall sequence). Gap of 13 nucleotides when compared to the reference WIV04 sequence.	warn	AY.122	GK
hCoV-19/Crimea/Sevastopol-RII-MH48809S/2021	EPI_ISL_8783310	2021-12-13	Europe / Crimea / Sevastopol / Sevastopol	Human	Original	Nasopharyngeal swab		Illumina MiSeq	bwa, samtools, ivar, lofreq	Stretches of NNNs (1.40% of overall sequence). Gap of 13 nucleotides when compared to the reference WIV04 sequence.	warn	AY.122	GK
hCoV-19/Crimea/Sevastopol-RII-MH48811S/2021	EPI_ISL_8783311	2021-12-13	Europe / Crimea / Sevastopol / Sevastopol	Human	Original	Nasopharyngeal swab		Illumina MiSeq	bwa, samtools, ivar, lofreq	Long stretches of NNNs (6.62% of overall sequence). Gap of 13 nucleotides when compared to the reference WIV04 sequence.	alert	AY.122	GK
hCoV-19/Crimea/Sevastopol-RII-MH48815S/2021	EPI_ISL_8783312	2021-12-14	Europe / Crimea / Sevastopol / Sevastopol	Human	Original	Nasopharyngeal swab		Illumina MiSeq	bwa, samtools, ivar, lofreq	Stretches of NNNs (4.07% of overall sequence). Gap of 13 nucleotides when compared to the reference WIV04 sequence.	warn	AY.122	GK
hCoV-19/Crimea/Sevastopol-RII-MH48823S/2021	EPI_ISL_8783313	2021-12-15	Europe / Crimea / Sevastopol / Sevastopol	Human	Original	Nasopharyngeal swab		Illumina MiSeq	bwa, samtools, ivar, lofreq	Stretches of NNNs (1.43% of overall sequence). Gap of 13 nucleotides when compared to the reference WIV04 sequence.	warn	AY.122	GK
hCoV-19/Crimea/Sevastopol-RII-MH48824S/2021	EPI_ISL_8783314	2021-12-15	Europe / Crimea / Sevastopol / Sevastopol	Human	Original	Nasopharyngeal swab		Illumina MiSeq	bwa, samtools, ivar, lofreq	Stretches of NNNs (3.56% of overall sequence). Gap of 13 nucleotides when compared to the reference WIV04 sequence.	warn	AY.122	GK
hCoV-19/Crimea/Sevastopol-RII-MH48826S/2021	EPI_ISL_8783315	2021-12-15	Europe / Crimea / Sevastopol / Sevastopol	Human	Original	Nasopharyngeal swab		Illumina MiSeq	bwa, samtools, ivar, lofreq	Stretches of NNNs (2.07% of overall sequence). Gap of 13 nucleotides when compared to the reference WIV04 sequence.	warn	AY.122	GK
hCoV-19/Crimea/Sevastopol-RII-MH48835S/2021	EPI_ISL_8783316	2021-12-16	Europe / Crimea / Sevastopol / Sevastopol	Human	Original	Nasopharyngeal swab		Illumina MiSeq	bwa, samtools, ivar, lofreq	Stretches of NNNs (1.05% of overall sequence). Gap of 13 nucleotides when compared to the reference WIV04 sequence.	warn	AY.122	GK

## Sheet: SupplementaryTableS3
Table S3. PANGO lineage assignment for the 873 SARS-CoV-2 sequences available from Ukraine.
Time period	Lineage (PANGO)	Description and the closest country of origin	#seq	B & B.1 sub-lineages	B.1.1 sub-lineages	Alpha	Delta	Omicron	Total
“Pre-Wave” (March to 31 Aug 2020)	B.1	a large European lineage the origin of which roughly corresponds to the Northern Italian outbreak early in 2020	31	39	28	0	0	0	67
	B.1.1	European lineage	20
	B.1.1.243	Eastern Europe, Central Europe, UK	5
	B	second major haplotype (and first to be discovered)	1
	B.1.131	European lineage	2
	B.1.527	Czech Republic/ Ukraine lineage	4
	B.1.1.1	England	1
	B.1.223	UK lineage	1
	B.1.1.325	Eastern Europe plus Belgium and Denmark	2
“Wave 1" (01 Sep 2020 - 31 Jan 2021) dominated by B.1 and B.1.1	B.1.1	European lineage	19	35	71	0	0	0	106
	B.1.1.274	England, Thailand, Russia, USA	1
	B.1.1.373	Russian lineage	1
	B.1.1.349	Russia, Democratic Republic of the Congo	1
	B.1.1.351	USA, England, Finland, Denmark	10
	B.1.1.243	Eastern Europe, Central Europe, UK	12
	B.1.127	Denmark	11
	B.1.258	UK lineage	1
	B.1.1.159	European lineage	14
	B.1	a large European lineage the origin of which roughly corresponds to the Northern Italian outbreak early in 2020	18
	B.1.243	USA lineage	1
	B.1.1.325	Eastern Europe plus Belgium and Denmark	1
	B.1.221	European lineage	2
	B.1.1.161	Saudi lineage	1
	B.1.177.44	Swiss mostly	1
	B.1.1.1	England	4
	B.1.131	European lineage	1
	B.1.1.39	mostly Switzerland with lots of other countries	2
	B.1.1.317	Russian lineage	2
	B.1.1.294	Russian and UK lineage	2
	B.1.1.485	Ghanan Lineage	1
“Wave 2” (01 Feb 2021 - 09 Jun 2021) dominated by Alpha VOC	AT.1	Russia and Finland lineage	1	0	6	89	1	0	96
	B.1.1.7	UK lineage of concern, associated with the N501Y mutation	89
	B.1.1.374	Balkans, Finland	1
	B.1.1.351	USA, England, Finland, Denmark	2
	B.1.1.397	predominantly in Russia plus Estonia and Latvia	1
	B.1.1.523	lineage in multiple countries, predominantly Russia	1
	AY.122	European lineage	1
“Wave 3" (10 Jun 2021 - 31 Dec 2021) dominated by Delta VOC	BA.1.1	predominantly in USA and UK	1	0	5	29	452	1	487
	B.1.617.2	predominantly India lineage of concern with several spike mutations	40
	B.1.1.7	UK lineage of concern, associated with the N501Y mutation	29
	B.1.1.523	lineage in multiple countries, predominantly Russia	1
	B.1.1.159	European lineage	2
	B.1.1	European lineage	2
	AY.99	South Africa and Nigeria lineage	1
	AY.98.1	European lineage	4
	AY.9.2	European lineage	28
	AY.68	European lineage	1
	AY.5	UK lineage	1
	AY.46	Africa lineage	7
	AY.43.7	Brazil lineage	1
	AY.43	European lineage	12
	AY.42	European lineage	2
	AY.4.5	Lithuania lineage	2
	AY.4.2.3	European lineage	1
	AY.4	UK lineage	19
	AY.36	predominantly in Nigeria, UK and USA	23
	AY.34	lineage with spike Q677H circulating in multiple countries	1
	AY.33	lineage circulating mostly in Belgium, Denmark, France, Netherlands, Germany	1
	AY.25.1	Canada and USA lineage	1
	AY.25	USA lineage	1
	AY.129	European lineage	1
	AY.127	lineage in India and other countries	8
	AY.126	European lineage	17
	AY.125	European lineage	1
	AY.124	lineage in Portugal and other European countries	1
	AY.122	European lineage	263
	AY.121	European lineage	12
	AY.106	lineage in Jordan and other countries	3
Wave 4 (01 Jan 2022 - 25 Apr 2022) dominated by Omicron VOC	AY.122	European lineage	9	0	0	0	13	104	117
	AY.4	UK lineage	1
	AY.43	European lineage	2
	B.1.617.2	predominantly India lineage of concern with several spike mutations	1
	BA.1	original globally-distributed B.1.1.529 sub-lineage (Omicron-related)	6
	BA.1.1	predominantly in USA and UK	32
	BA.1.1.14	European lineage	1
	BA.1.14	lineage in Brazil and other countries	1
	BA.1.15	lineage in USA and other countries	1
	BA.1.17	European lineage	1
	BA.1.17.2	predominantly in UK	3
	BA.1.18	Europe and North America lineage	2
	BA.1.19	Europe lineage	10
	BA.2	secondly globally-distributed B.1.1.529 sub-lineage (Omicron-related)	8
	BA.2.3	lineage in Philippines and other countries	2
	BA.2.9	European lineage	19
	BA.3	third sublineage in B.1.1.529 (Omicron-related)	3
	unassigned	Omicron-related unassigned lineages	15
total			873	74	110	118	466	105	873
